# Supplementary material for: Targeting the NOTCH2/ADAM10/TCF7L2 Axis‐Mediated Transcriptional Regulation of Wnt Pathway Suppresses Tumor Growth and Enhances Chemosensitivity in Colorectal Cancer
Source: Adv Sci (Weinh). 2024 Nov 27;12(3):2405758. doi: 10.1002/advs.202405758 (PMC11744699; doi:10.1002/advs.202405758)
Supplement: Supplementary file 2 — Supplementary File S1 [file ADVS-12-2405758-s002.xlsx]

## Sheet: Illustration
Sheet 1. RNA-seq of Organoids and tissues in this study
Sheet 2. RNA-seq of C9 Organoids treated by Tegatrabetan, Adavivint, Teplinovivint, CWP232228, DK419, Pamidronic_acid and KY1220 for 24 hours
Sheet 3. RNA-seq of Organoids after treated by Adavivint for 24 hours
Sheet 4. RNA-seq of the indicated organoids cultured in mudium with or without R-spondin1

## Sheet: Sheet1
Gene ID	P1	LM1	P4N_tissue	P4_tissue	LM2_tissue	LM3_tissue	P2	P6	P3	P3N_tissue	P3_tissue	LM4	LM4_tissue	LM5L	LM5R	L5MN_tissue	L6MN_tissue	L7MN_tissue	LM8	LM8N_tissue	LM8_tissue	P2N_tissue	P2_tissue	LM5L_tissue	LM5R_tissue	L6M	L6M_tissue	L7M	L7M_tissue	P5N_tissue	P5	P5_tissue	LM3	LM1_tissue	P8N_tissue	P8_tissue	P6N_tissue	P6_tissue	P7N_tissue	P7_tissue	LUAD1	LUAD2	PDAC1	PDAC2	P4	LM2	P6N	P1N	P3N
4512	68164.8	22595.4	71650.5	14287.5	29811.1	32748.5	49987.8	43073.7	49237.9	73792.2	76453.5	47264.6	20377.7	33593.9	34350.7	58639.1	42857.4	52154.5	38588.8	63829.8	30282.9	68824.4	51065.9	30818	30220.8	45562.4	26691.5	55974.4	45505	68131.9	50454.1	72766	38755.2	47640.5	74431.3	55515.3	85282.5	58865.6	77982	49814.4	38131	25598	15182	38086.1	40438.1	31544.2	12222	9801.16	15684.1
4513	47051.3	11095.1	63212.5	52030.6	26797.9	31652.1	34892.9	44741.9	40987.3	39785.6	49081.9	28995.1	15698.2	36010.6	34551.7	42396.8	20490.2	28010.3	21462.6	31621.4	23108.5	41575.4	44356.1	30483.2	29007.4	35036.9	23367.6	50007.4	36198.7	61028.1	70256	59016.5	37040.5	35364.9	67784.9	49678.7	44231.3	41956.4	71834.9	36365.1	24511.8	28382.9	11310.6	35878.5	41104.9	28656	8297.16	8381.47	15137.8
4514	37015.5	10250.3	59542.8	48806.7	21309.4	30779.9	28252.5	33734.8	56131.6	49833.1	68112.2	30823.5	16620.6	33131	29858.9	49105.9	23630.7	36256.5	16515.3	33936.8	22041.5	46163.9	40693.7	26596	25010.8	34584.3	24449.5	36534.5	29616.1	55143.3	48624.7	54274.9	29423.2	38228.9	62424.6	40648.4	58838.3	38751.1	72271.9	49434.3	29756.6	13846.7	7841.46	22708.1	46635.9	15807	4160.48	4689.24	7157.61
4550	44039.6	19086.9	37751.7	7660.1	16226.7	32529.2	28739.4	24652.4	31692.8	40284.1	44600.3	28269.7	10342.1	26041	17329.5	38089	18708.9	25407.6	33358.2	21555.1	22304.4	30584.5	19940.1	23394.3	22013.7	26272.2	27555.2	40443.2	29521	38529.3	30540.2	36495.2	41244.4	38218.5	50907.3	34606.4	48881	27095.6	46713.8	26220.3	35703.2	33874.3	3066.65	41170.9	32089.1	20863.9	19124.8	12374.1	22730.5
4538	31781.8	6963.36	40660.6	30792	16936.3	16750.6	20858.2	19402.2	21860.1	30727.9	30512.9	26462.6	18230.7	24837.3	28040.4	36774.1	26767.5	36629.7	23440.8	49633.2	27416	32671.2	32893.4	19303.4	22265.1	20851.2	20094.9	27134.3	27556.1	36358.9	33888	40476	20687.2	28574.9	37834.7	31320.7	32060.2	31123.7	34718.6	31969	19384.5	13757.5	6418	18731	35524.3	11911.3	4157.06	2887.38	5444.82
4536	19061.4	4493.36	21547.4	23039.3	9247.17	12943.1	15105.6	15881.5	19658.1	18402.3	23649.9	16934.6	8042.48	19358.1	21514.2	24195	17157.6	23051.1	12755.6	30697.3	12337.8	18684.3	28653.8	12161	27550.1	15399.5	13001.1	15491.5	15450.8	20228.6	19000.1	30969.4	20045.7	14779	21918.3	20432.9	18305.3	23083.8	18697.8	20588.1	12610.1	7034.71	5676.96	9372.48	30578.5	16374.2	1076.2	1435.23	3119.01
4508	17840.1	3066.59	24136.2	12479.3	11733.4	9104.51	10742.6	12121.7	15432.3	18188.2	17208.5	14297.9	9313.33	16474.4	15688.4	26492.7	14918	23515.8	8240.52	26822.6	12953.4	18240.1	20434	10247	10456.3	11140.8	9519.34	16772	15185.4	26190.6	24206.4	25479.9	13148.8	16317.7	31432	21667.6	18971.7	16963.5	30781.8	18811.5	10798	7379.45	5350.66	11833.5	9396.89	8920.1	1638.11	1482.98	2780.32
4519	18361.1	3124.68	17553	15684.6	9004.67	8571.46	11049.4	11732.4	16620	17867.3	20330	9844.18	8822.11	12012.7	11151.2	27136	16013.2	23852.9	8022.39	23165.1	8266.99	16852.7	13157.4	7630.98	9296.49	12756.7	7710.37	16585.2	10444.6	19611.2	14497.7	21523.7	13812.7	14965.2	17248.7	16741.2	20140.2	18217.8	17871.5	17265	9612.12	8342.28	5406.29	11309.7	15565.5	9462.12	2498.66	2702.19	5210.65
4535	10584.4	5180.48	22070.2	2032.06	7411.9	6376.71	10275.4	13885.7	12820.3	19411.9	21218.8	12585.5	3754.66	12384.7	12029.5	22442.7	13166	17212.1	8979.94	17502.3	8347.1	14139.5	12184.6	6643.07	11163.4	11750.8	7745.88	10608.7	6416.36	21675.9	10925.9	25348.4	11890.5	12110.9	23264.2	14492.7	18448.5	17188.9	22966.7	12255.1	9274.05	5087.77	2083.31	5998.38	4904.38	10526.3	935.001	1342.73	2850.95
4537	19021.8	1681.24	25793.5	8207.67	14303.8	4347.54	10917.2	16340.8	9070.91	21347.5	23411	8236.24	8010.26	10840	11119.4	16758.3	8682.82	15117.4	6388.52	15804.5	9222.35	14444.3	12278.7	9755.9	12540.9	9090.46	4428.79	10645.7	10835.2	21713.5	14014	26150	8479.65	8039.2	17655.1	18160.8	12875.1	15356.9	20673.5	14843.7	5616.26	3388.81	1728.16	5541.45	6371.14	8835.54	1041.24	766.809	1274.2
4541	13173	2660.78	10679	1294.61	5893.9	1849.64	9024.91	11005.7	8445.72	12138.5	7249.65	13331.2	4714.53	5222.5	6720	9199.78	7943.21	14842.9	12245.8	13458.6	2888.57	7734.74	3324.59	3968.13	3045.41	8485.18	1228.8	10307.5	6802.69	7267.96	14215.9	9638.28	5226.56	3389.97	10413.8	6244.02	6116.5	5715.57	7543.73	5285.48	7525.98	12055.7	2642.01	8468.93	7641.58	9757.62	3890.33	2250.94	4139.05
4540	10820.3	3913.06	6006.53	2495.25	4662.06	2230.88	8897.15	8601.42	10545.6	11104.3	8034.55	8961.97	3639.84	6805.9	7687.99	8154.37	6097.36	10533.4	9171.1	10979.8	3249.79	8288.33	5415.54	4656.67	4387.08	6771.57	1902.72	10520.8	7398.6	4519.99	6893.94	6501.88	7172.52	3971.25	4317.34	6804.86	7469.35	7763.01	3667.65	5277.28	9872.87	12302.4	3528.92	7484.71	10163.6	10268.1	4213.66	3782.69	5592.18
4549	10854.3	2686.64	7902.48	1818.08	4007.15	5083.29	4736.1	5558.35	8973.02	8641.75	10318.3	5414.36	3099.45	2769.59	3630.62	8746.63	2210.84	4159.19	5738.84	3555.74	5152.21	6417.21	4466.38	4336.64	3167.63	5264.38	3838.05	9099.85	4799.31	11305.9	7484.98	9669.81	7250.46	5427.63	10108.7	4825.81	10419.1	6024.74	21326.9	6183.93	5700.91	4713.7	1260.2	9230.08	5831.13	3462.39	4240.27	2563.16	4309.14
4539	8633.13	3297.18	5824.39	11047.6	4145.73	2469.18	8357.9	6697.17	5607.12	9691.19	7931.25	7275.6	4227.78	7497.83	8039.02	5494.79	3835.3	5312.96	3824.02	8038.54	4856.47	6569.2	9184.04	4676.39	7301.71	4223.66	4843.94	7577.8	7641.43	2259.97	3309.78	3930.17	7218.47	3755.67	1693.54	6124.18	6169.47	7328.15	1332.29	5881.43	4896.15	3487.94	2391.35	4672.43	8900.49	3096.55	764.203	844.109	935.519
213	0	0.176023	0	0	85.1651	46.1028	0.303781	0.0401583	0	0.131507	0.0268987	0.143539	244.078	0.0452493	0.0368064	52639.4	65954.8	82851.5	0	46254.9	3.51656	0.027779	0.06976	990.64	2323.93	0.550722	4.77981	0.09373	13718.6	0.0233451	0.387342	0.0553528	0.658519	13420.5	0.335733	0.143082	0.0345402	0.109496	0	0.0823181	0	0.460735	0.0916002	0.0400088	0.0628553	0.100243	0	0	0
9168	1386.39	1766.03	2818.78	2669.93	4031.93	2374.91	3315.67	4649.17	2886.82	1858.23	2021.85	2680.68	2906.19	3444.63	3445.19	452.553	227.331	212.248	5203.99	434.107	5460.08	1914.97	2275.05	3644.5	2631.58	4193.63	3744.82	3323.31	1781.91	2885.31	4406.34	1741.51	2113.72	2445.89	2811.15	1589.68	1898.73	1808.59	3865.58	2294.15	2527.5	3433.34	4456.65	1672.8	2219.77	2630.7	4707.54	2937.1	3057.34
2512	1580.3	2137.37	3576.06	2122.2	2446.3	1489.39	939.99	1753.57	3180.8	1900.92	2764.73	1524.68	2147.22	1516.58	1852.82	8651.36	5931.58	5713.36	1229.16	6379.64	4649.85	2165.1	2307.77	2630.96	3453.86	789.789	3346.05	2279.49	2518.4	2915.96	1818.81	1400.35	2018.38	4375.33	2562.2	2457.12	1786.3	1673.23	2866.27	2011.77	5382.23	2903.23	1409.44	2115.9	1387.36	1095.66	341.578	487.54	986.633
4509	1987.28	401.455	3677.18	2866	2183	950.026	2052.23	3511.56	1668.77	3482.84	3210.45	2605.53	1689.08	3120.36	3037.13	3072.61	3173.72	3636.68	1809.01	4121.12	2143.85	2260.5	2665.92	1279.94	1496.11	1440.08	1235.95	2174.4	1780.22	1288.8	1218.01	2047.16	2017.91	1283.56	1409.12	3741.79	2625.86	2788.45	1554.28	2325.07	2111.19	1301.09	1276.94	2362.13	2157.49	1937.09	75.5703	152.661	71.7006
1915	4654.88	3443.51	697.928	1908.92	1449.81	1181.76	876.611	855.48	1451.26	896.498	642.746	2358.83	1385.81	1816.83	1879.83	827.443	767.72	718.641	2521.29	427.4	1287.23	994.197	1116.77	1927.92	1467.78	1509.52	1409.45	2275.75	2104.06	632.771	2432.99	992.457	1305.64	1521.16	653.719	864.643	1159.38	807.968	1239.23	999.006	1252.06	1583.26	1445.99	1175.78	2140.39	1245.73	728.227	766.823	890.781
60	737.152	978.252	1726.08	1559.34	1917.11	2109.76	913.83	1256.02	1640.04	1172	1365.18	1232.9	1588.35	1729.07	1730.29	523.218	508.117	540.14	1376.55	537.886	2158.05	1060.52	1566.32	1896.03	1520.63	1514.22	2336.83	741.348	1293.32	1480.82	1476.92	952.974	1105.12	1242.83	1703.35	1358.52	1093.02	1009.6	1115.4	1140.1	907.6	1199.71	2073.75	1165.44	1055.6	748.858	1146.86	1731.41	2355.01
6187	2168.46	2109.3	557.186	1436.9	1552.51	770.827	766.915	1555.49	2037.62	495.814	496.836	3045.03	1640.21	2475.12	2617.21	418.019	387.365	279.808	2702.07	230.485	1440.07	604.223	1101.94	1544.48	1263.36	973	1339.54	1951.36	782.6	435.74	2503.36	548.462	888.984	1687.19	468.407	857.845	670.898	544.233	1136.13	703.976	1671.36	656.793	1418.6	1296.56	1656.96	1075.82	594.869	528.755	749.116
10562	0.967909	1767.4	96.1568	4187.83	161.08	32.2821	7.61346	1.63842	0	95.4419	285.178	0.195209	1.471	0.210986	0.214524	0	0	0	0.137413	0	98.3289	134.287	5648.95	2.21442	0.184186	2.06347	583.767	3.13212	3061.68	11.1302	978.633	1289.09	1998.31	581.911	1.70776	1383.63	83.3849	313.161	5.83364	738.519	0	0.107415	0.480498	2.23861	1.88059	72.9158	4.63781	3.6815	13.2764
6205	1815.26	1377.62	721.912	1335.27	1429.19	609.153	847.191	945.985	1413.08	734.582	733.034	1660	771.516	1261.48	1334.16	452.106	390.629	344.753	1325.9	284.007	1124.36	731.513	738.008	1509.55	1293.36	756.052	943.454	1705.52	699.587	629.386	1556.1	648.796	787.669	1403.6	674.553	686.66	736.608	576.534	1439.16	686.904	1166.11	1011	793.92	982.801	1103.61	806.909	622.56	449.668	595.312
3326	1270.67	1139.59	177.632	1073.14	1050.12	1421.79	1082.22	1131.43	2030.13	221.333	269.158	1476.67	1220.25	1931.16	2232.35	248.068	211.898	155.843	1660.24	192.735	1369.81	211.166	748.677	956.293	1316.42	786.219	932.646	893.886	912.751	199.842	1554.19	237.547	1446.15	755.173	142.465	646.71	251.446	514.947	306.029	916.957	716.703	1463.12	1251.76	639.232	898.031	1163.27	203.726	350.871	434.7
7114	365.97	970.749	1789.05	671.571	901.937	1070.26	1224.36	1281.46	874.833	1458.93	1555.26	1083.28	656.588	661.506	429.675	425.714	237.435	234.09	948.865	380.585	1434.71	1631.13	1505.22	999.79	879.34	2311.37	1960.17	1413.32	1227.46	2061.72	1426.59	1364.4	1015.1	888.143	2129.95	2009.41	1489.87	1234.06	1968.1	1112.99	135.085	509.022	1206.86	514.605	499.47	523.069	1202.13	952.197	1726.16
6132	1433.19	977.793	516.74	679.155	1699.74	949.686	677.245	1213.87	1037.65	404.645	353.755	1468.83	1239.06	1560.91	1648.37	301.995	303.979	222.901	1739.23	204.8	1256.27	454.188	759.06	1216.89	1101.63	566.932	754.197	743.546	811.496	462.355	1933	429.307	822.988	971.615	576.744	866.337	520.595	731.831	898.893	838.128	1120.16	630.216	660.576	769.292	665.003	733.684	548.08	500.64	654.37
6222	1559.09	1389.99	427.661	1462.02	1315.81	715.391	359.595	1184.45	1027.06	515.883	440.305	1499.27	1398.43	1167.23	1166.59	282.287	194.844	231.411	1289.33	179.041	1415.23	480.713	457.382	1493	1167.43	539.347	641.282	1305.52	932.665	368.346	2289.67	559.942	848.675	829.433	397.347	590.747	596.424	525.479	1012.46	778.015	697.482	657.119	852.787	555.458	1096.8	814.554	466.853	346.589	350.673
4072	549.046	762.54	1421.98	635.96	1394.54	1374.53	1099.13	1266.45	1175.62	1078.46	1233.31	1252.08	774.737	797.52	919.016	5.57572	0.976954	1.83002	924.333	1.16953	655.503	1207.35	1226.53	764.372	821.967	835.338	849.043	796.404	652.831	1310.95	997.572	869.07	1006.8	641.202	1567.37	835.206	1131.18	971.983	1205.86	1033.34	645.373	555.282	154.913	1064.3	638.388	1168.63	1115.59	973.075	1773.88
3856	411.057	568.45	1148.92	601.647	849.403	540.211	792.3	970.465	1118.88	938.959	738.768	986.037	1045.61	1472.23	745.896	215.308	140.48	74.5578	1676.68	69.3228	1346.8	909.697	451.32	633.658	632.979	3142.21	986.456	1655.65	272.011	1386.19	1095.48	502.94	357.693	730.687	2263.26	498.231	964.842	443.062	1284.17	972.801	483.253	945.03	525.794	1680.28	1864.91	908.267	2596.31	2804.47	3779.09
567	196.71	458.992	2837.83	687.746	891.101	1275.73	836.656	195.128	160.938	3012	2902.05	408.992	656.3	222.816	276.497	778.248	678.579	518.023	159.853	1057.52	1682.94	2491.34	1758.44	657.591	638.301	1045.49	1746.8	477.704	937.027	3275.07	585.461	1913.66	538.655	917.078	3198.82	1011.78	2180.75	788.958	2047.57	987.3	153.034	754.537	439.357	551.927	598.316	270.553	991.489	1334.36	1966.39
71	610.056	653.632	1357.26	911.447	1496.9	1545.87	719.453	935.358	1161.77	947.975	1139.7	774.034	1218.36	690.096	618.887	229.827	225.677	246.651	1809.04	130.542	1631.97	876.345	1557.63	786.808	1180.74	737.416	1616.58	465.749	1245.56	997.481	1318.35	758.289	625.989	961.1	1209.79	982.369	894.532	972.88	985.503	862.766	739.726	722.219	1444.03	1112.07	635.884	620.508	609.71	1157.12	1551.68
6277	269.837	454.729	1147.66	741.957	806.955	533.107	454.193	1180.17	957.05	722.173	837.458	441.467	872.955	616.578	485.789	19.5075	4.49288	9.27416	615.507	7.91485	1671	693.573	728.21	543.077	711.963	1334.3	766.898	671.518	691.734	1230.2	1322.42	800.068	762.394	476.936	1343.95	422.976	691.325	662.519	1130.13	659.995	1302.11	1445.98	1052.88	1574.56	1263.15	255.024	4882.2	2930.11	4468.08
1938	1364.68	1752.32	503.355	856.491	1104.65	401.605	579.042	571.959	434.165	416.307	320.128	1402.46	589.655	1118.18	1335.3	578.585	589.723	452.486	1735.18	258.15	741.332	536.814	676.845	996.608	841.948	766.274	956.113	793.975	760.983	315.561	1065.82	417.161	487.739	1268.67	389.22	566.759	597.404	451.216	642.408	365.796	534.32	343.944	339.906	536.01	1099.98	771.276	584.588	719.724	1027.66
23521	1335.84	1725.93	455.714	808.731	751.985	349.796	452.742	394.879	820.012	397.832	354.988	1253.78	490.334	831.634	945.62	299.974	277.788	232.059	1335.57	185.023	748.925	541.356	486.871	1068.4	702.065	635.443	666.181	1107.24	441.225	427.759	1051.99	452.166	483.021	917.663	549.2	430.974	543.822	351.585	1027.49	395.802	655.974	563.645	441.411	654.845	891.729	548.185	466.52	420.356	570.293
4904	542.09	530.12	388.026	711.903	765.707	367.684	812.35	771.738	847.937	350.814	245.777	1170.64	387.842	1769.87	1733.82	283.882	267.424	204.578	1204.08	238.325	1231.48	396.285	604.817	711.587	885.7	659.529	723.669	684.877	656.846	322.003	1507.48	332.109	661.128	480.471	345.312	523.663	440.763	441.615	570.621	581.807	528.297	554.078	1293.59	476.944	954.631	909.884	269.709	326.72	398.276
26986	960.64	833.651	266.089	570.15	1260.12	789.996	584.262	1019.14	752.859	252.496	242.117	944.132	821.093	1300.4	1543.88	158.33	174.995	157.491	1467.57	110.703	675.154	298.722	544.778	1171.23	936.204	416.445	529.178	584.517	670.347	180.783	732.776	234.327	933.558	440.41	196.467	1016.2	325.184	681.587	317.108	611.141	756.122	653.302	591.23	503.448	611.937	1009.01	218.214	281.157	331.593
6175	1424.13	1163.45	312.792	1044.48	616.842	533.864	315.555	514.529	878.476	361.383	285.951	1444.66	706.041	948.388	972.337	314.168	246.313	190.429	1443.23	155.045	742.595	417.911	399.855	1241.06	806.263	988.462	945.875	1353.26	537.37	319.168	1449.26	419.124	639.25	870.899	331.906	503.799	476.51	352.648	734.365	386.585	606.102	636.594	687.516	503.36	1308.61	567.579	368.671	368.848	462.9
6206	1289.22	2023.07	418.581	1267.27	674.135	475.778	340.396	473.678	643.497	339.297	255.93	1317.69	763.374	1108.1	816.589	232.175	229.119	265.706	1433.69	196.726	847.716	406.427	375.177	866.677	648.932	625.587	528.344	947.515	695.733	332.716	2039.96	465.61	621.11	721.328	328.158	318.976	418.361	290.464	739.214	221.207	653.037	581.181	715.864	481.075	869.436	487.92	366.111	392.951	496.149
6232	1483.27	917.532	521.326	1077.38	875.109	359.922	603.05	959.91	1070.03	493.577	464.747	1287.92	1506.26	1089.68	942.857	340.254	368.575	291.357	1023.12	252.792	1075.35	561.866	545.743	1071.59	930.789	611.831	537.668	1454.7	686.634	531.02	2006.56	474.923	713.194	675.232	512.3	531.882	522.177	435.925	1112.72	505.041	1074.48	380.258	455.009	570.717	953.46	490.605	139.389	124.015	129.732
2597	463.539	622.027	331.61	735.611	589.707	319.722	952.912	893.618	763.13	340.202	283.633	1051.55	1323.83	902.386	825.202	204.198	162.182	126.733	1502.95	133.116	1006.41	357.71	664.183	865.716	689.565	1568.08	1599.82	621.691	329.108	304.396	698.931	254.147	366.906	475.728	361.696	375.993	330.284	334.789	441.818	471.986	1879.09	1162.52	1519.07	355.246	535.082	342.297	1123.88	1178.94	1071.98
5757	579.498	527.666	312.421	477.741	674.562	739.714	570.545	1287.13	1123.42	270.35	344.013	900.418	500.01	1263.39	1408.72	156.396	124.875	119.423	1089.13	133.625	845.874	298.758	674.973	1045.31	942.198	419.408	760.349	525.045	490.396	261.784	741.896	292.259	710.258	385.535	244.891	499.257	306.074	549.427	463.208	685.918	385.837	698.636	1049.79	375.811	346.104	484.732	517.975	377.081	345.003
4736	1086.2	795.053	393.741	946.264	968.797	556.984	377.61	631.001	786.647	416.463	316.023	1126.63	1135.7	892.103	927.867	328.105	286.547	243.479	1209.46	197.381	992.285	508.547	481.282	999.247	739.415	828.116	791.478	1101.97	713.569	359.622	1493.97	524.664	548.506	793.505	378.221	508.995	552.438	419.223	935.783	512.948	488.239	454.746	594.247	514.425	792.908	668.866	293.663	333.694	453.364
6143	868.528	733.397	380.407	722.116	662.808	488.153	414.896	762.717	717.72	388.06	364.153	843.47	654.473	502.495	506.944	372.364	352.92	297.213	1200.36	252.012	1051.99	442.11	589.297	465.101	816.02	553.863	631.888	614.517	2706.12	413.325	5651.48	368.288	528.355	817.764	472.913	479.413	466.273	461.274	899.081	447.387	724.747	519.072	644.729	704.932	647.036	461.249	366.654	312.773	406.763
6130	1025.96	1711.75	297.153	694.868	691.207	529.171	621.47	758.522	944.002	313.879	269.391	1173.74	465.463	582.125	765.231	235.239	246.873	197.722	1290.9	180.535	672.963	375.406	558.267	517.392	454.002	699.109	697.278	765.997	573.15	294.493	1639.83	381.732	642.524	1142.48	367.595	412.032	423.543	434.627	693.603	416.9	1080.71	299.869	662.336	668.497	929.839	565.007	469.874	379.448	477.707
3880	277.671	365.665	1227.39	449.223	459.283	235.094	471.917	544.606	484.307	786.372	714.329	253.537	225.106	378.093	182.825	9.92892	0.239429	1.78981	833.091	0.548325	716.957	887.578	309.753	216.677	324.447	1300.16	451.137	360.97	226.913	1677.09	654.541	632.597	131.796	438.068	2200.12	223.392	991.459	336.172	1201.65	578.944	660.89	1796.08	1995.24	1360.06	1290.32	384.169	3853.45	3726.62	4346.62
728658	561.803	721.279	572.25	815.643	853.166	334.25	410.515	405.957	735.412	438.583	391.4	1215.53	524.022	853.422	918.607	360.458	301.587	260.655	1293.56	200.296	756.025	623.099	506.381	1025.8	704.65	596.703	649.408	1076.29	442.616	569.116	1106.97	467.469	421.306	1098.03	699.429	481.872	622.854	375.811	1292.69	420.162	653.712	548.379	455.661	655.017	837.257	570.424	358.318	340.794	476.95
6194	814.383	1148.91	396.981	953.798	982.082	749.058	503.107	751.127	617.618	374.521	281.547	1195.79	597.109	871.461	929.788	202.874	205.093	183.915	1024.84	149.185	579.058	452.215	613.557	1098.33	832.153	664.65	679.234	753.45	627.423	342.825	1481.4	412.905	624.874	1125.45	391.545	460.489	474.348	479.753	777.765	477.824	469.456	218.594	575.527	579.916	826.447	571.581	349.508	287.501	369.519
2244	0.121819	0	0	0.612911	57.5542	56.0326	0	0	0.13128	0	0	0.0895	179.471	0	0	8375.41	7248.63	7157.67	0.049001	10655.6	1.62005	0.0346417	0	399.456	1348	0.343388	8.17933	0.155847	2898.19	0.0291124	0	0.0345137	0	2682	0	0.921888	0	0	0.14077	0.205309	6.99887	0.344735	0	0	0	0	0	0	0
1048	145.324	130.406	1941.64	484.975	1605.94	1239.09	6.13845	287.419	156.377	1825.05	2304.57	215.201	380.276	38.3578	30.2938	0	0	0	63.2876	0	516.76	1641.64	2126.82	591.935	960.738	196.277	742.525	88.1395	906.721	2229.02	534.905	742.495	240.528	581.914	1614.1	1461.06	972.87	1267.24	645.577	1674.37	101.622	3.58775	80.4936	1704.05	262.922	85.4701	2242.04	2142.54	3121.91
6129	1183.06	790.977	171.863	448.234	828.78	499.193	477.61	1119.25	720.839	238.532	178.611	1109.81	900.734	981.707	1174.11	166.976	167.195	140.358	1293.81	105.265	527.448	264.649	393.281	1057.72	940.084	496.866	467.159	839.533	481.435	169.036	840.089	287.27	763.627	494.814	175.471	541.724	323.806	514.109	442.837	497.963	869.443	365.773	526.304	478.623	548.849	669.356	102.605	114.141	145.62
5284	0.0942316	0.597689	3539.82	4.59886	2.18812	717.226	550.045	21.7244	0.216641	4169.58	2487.1	0.516929	5.41269	0.384113	1.73264	24.4107	15.3886	22.8325	5.48852	17.7381	432.007	3092.2	3030.69	6.01057	2.29238	443.697	1704.49	0.168775	24.0228	3999.56	1.27039	2958.59	155.307	12.7296	3456.08	220.652	2870.26	1142.3	3188.23	995.066	0.0627697	0.53333	24.7411	319.897	0.145518	0.135377	341.398	1084.72	2944.02
2877	470.126	720.69	246.043	392.796	475.694	658.532	494.799	1374.96	1559.42	325.77	286.327	1080.81	922.814	359.54	644.362	78.3963	9.17874	14.375	885.222	102.283	904.698	271.979	976.972	1082.06	680.031	991.042	1048.22	1145.25	455.543	425.211	1292.78	270.476	992.237	496.623	319.593	917.166	224.881	373.963	240.149	574.027	200.192	0.622776	48.3915	1684.86	541.63	214.878	280.738	264.483	256.954
6122	1183.01	889.222	323.607	821.733	470.759	378.682	382.553	521.352	584.59	360.325	316.364	867.461	703.709	539.118	604.417	381.479	412.37	375.318	1121.9	226.664	680.014	458.309	497.709	651.462	522.24	603.297	695.067	876.492	651.612	326.577	1112.07	476.395	373.449	909.801	388.187	477.115	519.347	382.032	798.084	431.103	359.115	236.002	342.354	467.225	826.76	361.893	311.906	299.676	375.092
5265	3.65082	19.0867	81.563	77.2617	178.647	154.77	1.50678	1.85356	9.83894	98.0421	132.03	0.774595	363.827	1.77682	0.760681	7047.51	7174.27	7426.18	141.222	5041.81	106.809	54.4257	35.683	381.587	785.665	95.1194	83.2719	54.261	2350.84	112.947	10.4513	198.423	1.36097	3182.94	70.5006	120.255	44.3536	29.5883	55.7575	37.6738	29.8103	48.1181	42.7527	62.8968	33.7605	18.5938	18.5988	32.5281	55.1832
336	1204.17	0.125805	0	0.329318	16.8468	18.3479	0	0.57403	10.1573	0	0.0961237	2.39374	33.8737	60.476	0	8377.64	7687.53	9640.62	32.0152	5350.72	0.480251	0	0	119.886	507.501	0.140573	0.948938	3.79608	1162.46	0	0.230698	0	0	4079.21	0	0	0	0	0.134464	0	0	0.329291	0	0	12.6534	0.716446	0	0	0
6191	1078.68	820.08	252.292	442.422	725.958	412.767	558.62	345.54	603.997	381.102	267.85	1040.2	538.527	552.811	540.114	165.844	239.665	226.094	841.691	107.686	488.106	434.507	564.775	511.795	404.539	1133.61	1043.11	902.981	674.151	242.034	1615.26	321.573	460.747	651.679	280.764	518.944	316.796	249.923	536.694	372.111	344.317	245.073	368.462	446.741	445.049	618.975	151.389	172.779	308.56
6319	251.306	451.509	15.3543	198.416	127.477	161.732	405.239	739.178	553.969	36.906	36.372	391.347	166.215	741.749	1151.81	348.308	287.497	432.638	405.88	223.689	168.024	12.2992	151.268	322.338	228.84	324.846	172.994	448.009	233.51	12.071	196.867	18.2673	789.382	318.771	8.03493	104.487	14.7924	143.508	5.11874	232.469	869.172	307.93	230.529	378.796	173.692	261.909	490.211	868.381	227.944
6135	581.161	562.658	406.483	658.434	895.218	322.73	430.328	633.368	532.515	364.397	282.111	1062.86	554.974	448.423	449.327	317.372	339.581	306.184	634.891	240.706	548.625	412.158	437.547	413.839	410.489	589.666	552.67	641.336	606.209	379.343	1689.98	351.51	376.73	604.094	430.332	456.236	408.806	348.182	778.843	438.131	536.712	329.112	729.122	500.388	644.194	565.195	245.261	220.003	248.905
6230	1145.95	877.114	333.359	705.006	699.058	210.879	510.295	871.257	595.16	365.741	271.711	1230.1	681.72	824.764	774.132	328.289	224.101	197.716	1161.55	175.526	757.728	293.624	393.244	723.087	703.454	445.115	447.644	586.549	450.624	271.043	1052.78	288.426	316.517	468.456	280.041	336.084	304.36	337.286	568.58	411.869	283.235	340.992	555.419	407.341	690.823	489.732	186.026	143.794	187.577
2023	195.594	223.474	154.599	317.05	418.727	236.579	583.252	757.187	412.812	122.458	113.879	597.117	474.464	1261.91	833.765	129.409	136.393	113.353	1181.65	117.021	807.211	153.892	312.33	1016.35	479.69	677.299	788.742	235.649	271.122	146.957	753.806	109.095	312.578	210.183	155.829	208.999	136.977	248.109	187.231	366.718	472.987	1233.36	1097.44	334.77	230.067	300.14	519.346	648.372	660.503
11224	440.135	671.569	300.117	484.21	644.686	388.849	491.949	869.612	513.922	214.613	203.924	739.992	414.495	1150.98	757.189	250.575	238.516	189.128	706.005	168.977	728.259	258.328	465.711	985.472	597.896	424.575	463.621	450.698	336.957	310.62	1239.67	222.729	464.885	749.985	330.63	317.142	252.738	305.391	625.241	330.145	647.154	180.221	549.647	436.488	370.364	356.88	243.206	196.176	232.994
3320	560.093	265.114	109.268	432.928	340.926	648.86	443.012	950.904	833.717	145.263	160.817	624.326	549.02	969.165	1168.92	206.886	194.798	113.66	860.291	146.321	859.291	148.741	398.192	580.056	1077.83	508.181	747.488	555.429	325.271	134.854	403.118	155.172	509.342	298.228	84.2944	322.034	144.558	424.34	181.377	457.663	1242.92	838.995	1398.99	1103.09	629.345	570.399	111.385	190.807	271.06
2168	35.7265	34.5106	2404.87	93.6136	666.169	1173.53	4.61018	3193.42	441.002	1664.12	1164.84	115.557	17.8949	193.885	25.5132	1119.48	561.163	1114.06	62.4256	582.83	40.5147	1638.25	212.403	291.255	260.054	475.112	607.21	47.5857	287.32	1830.28	179.791	652.123	195.122	391.255	2379.58	184.603	1600.45	823.41	2288.77	351.256	0	0	0	10.4477	76.8269	100.426	515.594	359.295	1493.83
6136	549.485	617.12	240.093	672.121	563.317	472.492	412.105	565.3	401.275	211.761	197.455	807.03	390.637	770.204	674.753	219.821	178.513	147.079	885.407	150.081	679.985	275.843	460.207	1001.89	577.807	462.238	510.399	533.267	423.076	228.214	866.435	291.71	354.463	734.648	257.633	348.794	269.771	274.989	550.766	312.869	699.191	167.329	367.176	344.607	633.988	338.038	432.45	279.45	291.164
2495	367.425	603.799	1096.95	274.77	367.688	111.656	499.593	973.619	269.637	439.985	597.599	651.324	187.615	747.023	486.282	268.819	297.176	259.774	225.646	170.175	918.295	591.833	317.278	419.926	432.968	501.724	505.314	325.882	344.086	594.185	1339.79	269.662	229.989	341.925	1180.94	380.64	436.518	341.08	780.936	666.761	633.726	152.678	441.677	822.105	522.709	267.065	286.065	383.336	1000.99
506	389.307	649.468	536.494	663.11	384.149	246.029	602.002	406.668	714.74	565.125	280.217	921.589	404.356	742.252	738.706	236.346	302.295	223.782	677.418	241.228	465.89	583.22	638.561	468.126	509.045	716.099	878.827	485.013	315.597	539.088	570.232	343.544	294.285	397.832	636.709	273.328	669.211	317.895	602.013	384.858	822.562	682.466	720.114	469.509	729.937	388.089	228.31	408.223	654.278
6124	966.103	567.56	188.055	613.596	662.08	379.895	282.028	319.128	419.226	234.882	160.902	890.739	759.641	767.342	874.235	190.506	184.391	172.057	1285.47	122.294	593.564	256.383	306.667	777.743	510.188	537.424	485.439	636.627	391.491	200.23	799.096	221.447	453.219	601.737	219.689	278.21	257.184	205.056	364.884	226.701	498.805	432.683	633.182	424.503	762.706	515.183	168.172	166.544	228.091
100133941	178.524	73.2048	1017.97	582.283	801.589	1893.3	408.46	477.3	399.472	1034.66	613.156	208.924	391.841	313.311	417.274	19.7215	2.27551	2.97695	470.837	2.23338	360.564	797.216	1189	592.426	359.952	698.182	668.81	345.927	1401.26	863.788	440.418	392.503	434.424	173.239	473.151	1074.68	1072.68	838.04	725.359	1022.97	45.4548	384.278	172.296	448.082	238.033	490.593	411.551	1200.85	1843.76
350	0.0619155	0.267761	0.0862052	0.0778792	12.9048	11.196	0.0770172	0.203625	0	0.400088	0	0	38.3918	0.68832	0.18663	6991.66	8036.46	6893.39	0.199241	5792.65	0.340719	0.281711	0.176862	136.588	399.47	0	0.807879	0.237632	1291.28	0	0.163671	0.210503	6.95639	1825.32	0.30952	0.060459	0.788123	0.694011	0.381586	0	0	0	0	1.01434	0	0.317681	0	0.296555	0.778788
3329	582.915	519.036	45.7408	378.383	350.359	429.191	538.237	1018.24	1196.08	69.4236	79.4956	939.07	485.109	843.696	955.625	156.933	192.285	144.859	810.235	128.149	425.025	70.7164	460.31	474.98	896.905	269.596	508.219	406.252	280.311	47.4504	477.027	88.8836	543.862	363.916	41.5194	243.966	83.6966	367.352	102.073	288.575	821.258	431.694	402.098	377.129	573.817	574.369	49.6465	87.1289	95.1723
103164619	1031.68	432.135	3.7545	165.072	711.045	43.8174	868.495	1325.84	108.493	13.0688	23.0186	862.479	432.332	1226.2	887.679	11.5865	24.0791	16.0661	942.603	4.88622	525.973	8.94643	183.906	621.241	352.43	921.568	584.229	671.001	233.101	1.28888	764.517	14.2614	320.478	190.728	6.17859	775.032	7.94566	317.125	7.27092	318.134	470.025	27.9808	30.7648	688.433	396.763	1966.1	220.965	515.918	323.097
5950	2.50431	0.902514	8.79614	1.07386	9.31511	8.68	0.566387	4.30522	2.2899	8.94938	22.0667	2.73198	20.3133	1.68731	3.0023	6246.68	6660.26	6749.77	2.65573	5444.61	13.7289	6.08565	1.86968	56.3155	173.738	3.02539	1.60907	3.4223	595.658	11.4256	1.80546	11.9328	0.426313	1314.33	18.0675	8.72562	3.94442	3.50885	4.29699	13.6852	4.07565	4.08035	1.0674	15.5716	0.634785	0	11.4581	14.1757	11.6748
3960	47.4562	274.583	1583.07	297.596	302.607	365.024	152.426	466.986	217.605	1150.83	697.881	139.708	195.361	249.228	262.077	59.824	14.3791	17.8742	80.1687	6.10177	165.349	1328.41	400.174	387.482	296.59	399.631	417.351	187.443	129.806	1524.27	307.933	810.815	348.543	215.037	1612.73	235.383	1447.6	619.765	1570.98	399.658	0	0.764715	0.292376	765.757	268.197	160.621	1101.24	957.236	2499.07
6282	171.856	237.422	183.552	450.943	495.896	412.991	542.504	694.825	655.248	159.353	383.519	315.551	371.641	522.24	331.759	66.5121	19.9047	16.2384	284.513	58.205	1347.05	137.128	490.213	482.271	469.086	958.22	646.317	492.167	431.255	216.684	811.122	195.998	367.003	437.437	156.879	460.805	103.434	351.824	177.895	414.393	537.646	600.853	1055.83	466.724	447.832	187.929	812.778	652.93	635.785
5004	0	0	0	0	54.289	73.7848	0	0	0	0.0985788	0.403271	0	180.28	0	0.275905	3948.18	6242.13	2236.07	0	8653.88	3.52593	0	0	348.456	821.168	0	12.0429	0	1117.93	0.437493	0	0.311198	0	1546.31	0	0.62566	0	0.307799	0	0.617066	1.82917	0	0	0	0	0	0	0.292276	0
25824	178.981	531.059	257.425	496.14	685.208	512.871	343.029	909.513	283.981	317.88	266.611	382.05	697.503	349.762	343.378	305.039	241.51	180.796	219.474	197.799	424.53	343.198	790.498	738.644	568.603	600.392	427.486	280.845	283.268	375.466	989.464	307.392	293.161	469.895	375.923	478.95	404.917	418.423	675.467	571.956	193.168	227.026	221.002	188.972	171.616	209.443	745.296	405.627	814.311
811	349.759	263.835	320.275	453.086	476.036	374.546	406.681	513.077	612.903	263.448	290.651	564.925	292.602	463.432	597.891	413.866	442.664	308.817	445.999	521.652	612.14	223.325	418.991	346.997	514.478	462.45	461.986	303.542	356.146	351.016	729.013	244.747	347.921	463.07	285.133	385.269	228.385	294.902	304.233	505.958	456.906	631.935	872.21	196.342	256.451	525.306	309.196	483.988	680.646
3312	379.124	400.715	150.961	461.342	473.447	370.487	589.626	539.018	830.445	166.319	151.42	538.963	444.958	758.205	803.498	263.451	170.179	167.252	480.016	140.478	708.148	170.749	576.9	407.005	558.061	579.584	630.681	409.023	528.093	248.979	697.121	218.228	435.861	341.914	125.389	256.242	162.924	336.655	328.584	398.742	460.906	673.989	975.942	467.576	563.946	635.817	38.4749	182.231	317.851
5660	314.896	805.208	731.94	248.366	391.179	285.23	635.027	408.526	323.051	541.953	496.306	340.094	329.589	260.729	391.276	412.265	471.42	397.629	595.439	410.17	644.884	546.564	371.893	315.904	382.184	670.844	499.469	602.421	570.123	584.768	510.367	327.208	335.995	481.551	596.745	415.046	470.549	329.426	501.454	396.403	481.287	648.904	288.609	601.623	550.627	517.152	246.384	409.264	635.298
7184	340.001	209.191	164.89	483.183	358.889	341.319	362.074	521.312	715.943	266.174	238.931	749.277	586.17	407.865	513.063	289.732	336.013	272.426	832.003	340.741	531.026	238.246	332.339	347.635	544.401	695.437	649.414	527.431	371.338	259.026	495.752	250.066	457.946	366.06	204.579	348.7	227.686	289.474	286.011	513.005	964.662	621.166	798.244	225.519	518.793	493.718	167.865	198.348	188.596
259	1.25263	0.757234	0.337556	0.254128	17.2961	15.5819	0.65342	0.0664451	9.87036	0.304623	0.356048	0.593743	35.3493	0.823555	1.40068	6621.5	6641.08	6810.95	0.650146	5291.74	1.03768	0.551551	0.981101	106.302	253.539	1.04139	2.68013	5.7898	779.628	0.193132	0.747704	0.32055	1.87649	1337.41	0.252499	0.828593	0.228598	0.135878	0.435804	0.544808	1.21123	0	0	32.7017	0.415997	0.829301	0.470209	0.258051	1.01651
4680	72.7165	93.0597	385.221	91.9409	425.963	399.856	18.5544	732.683	421.98	485.626	654.281	310.025	78.5496	78.0557	25.5758	3.63092	0	0.210757	92.7385	0	291.307	264.278	652.938	119.854	217.911	346.12	181.553	164.831	498.421	605.144	348.729	141.542	75.5765	600.789	282.126	744.045	142.019	690.197	50.7939	639.257	9363.16	27.8859	1121.74	2857.49	306.64	157.392	518.054	963.886	1674.98
51142	323.912	823.273	198.611	400.645	317.047	305.544	304.045	612.901	673.433	168.459	210.482	506.428	400.182	685.606	582.058	167.785	162.357	148.685	454.468	147.551	417.354	180.99	360.237	428.775	522.935	488.534	456.453	415.417	217.734	198.066	662.501	186.596	371.182	287.808	213.606	271.402	178.57	228.329	252.901	256.542	590.004	916.36	348.82	321.064	353.333	252.246	303.423	264.62	361.549
2243	0.0416944	0	0	0.104889	31.6114	36.3122	0.025932	0	0.0299551	0	0.0459236	0.142953	116.866	0.0386266	0	4600.98	4814.64	5126.95	0.637311	6999.39	1.87378	0	0.1191	274.413	800.759	0.369378	5.78034	0.906799	2053.05	0.159426	0.110217	0	0.968127	1671.1	0	0.529276	0.0294849	0	0.256963	0	64.504	0.275311	0	0	0.0894263	0.235322	0	0	0
3921	753.139	839.48	161.094	401.499	366.404	138.546	239.891	505.522	798.747	193.661	146.618	711.149	295.576	717.525	687.287	84.5286	89.4094	81.6294	519.485	42.5986	262.375	210.905	281.726	536.62	377.958	427.484	438.804	725.721	375.692	165.845	1095.39	244.866	230.989	519.269	132.373	176.306	252.903	230.237	387.822	367.072	399.877	215.399	283.163	149.733	497.256	324.803	115.207	121.768	157.585
348	32.2584	2.33322	258.265	9.04309	97.5145	88.1979	7.21058	2.16637	16.6044	154.167	346.018	1.62241	194.635	1.60409	3.00669	5627.94	5624.26	5337.54	29.9184	3387.89	528.821	142.063	24.945	132.169	291.123	1.33388	224.985	50.1299	647.698	123.526	10.6467	46.2837	16.0705	1679.62	142.257	28.7796	109.296	67.8022	170.855	55.3185	56.5407	33.3052	2.11776	6.90656	3.06784	3.39911	2.5843	1.32211	1.60247
7295	172.309	470.858	310.692	426.568	350.941	272.189	648.4	576.777	434.059	264.047	192.014	372.745	180.332	707.568	601.777	136.641	110.686	104.201	234.482	84.0092	356.076	223.763	451.046	547.818	487.985	537.417	573.933	319.205	342.052	312.515	666.532	269.095	397.899	440.714	291.972	234.754	323.575	353.094	421.372	297.624	1400.46	154.909	625.71	471.582	391.378	251	293.539	290.897	385.773
6217	642.061	700.709	175.745	352.213	408.228	155.172	263.423	374.49	636.945	197.771	192.631	606.179	287.3	586.807	582.942	193.407	184.229	129.074	538.273	105.453	400.777	197.422	228.656	500.695	452.494	333.508	364.176	596.37	171.358	230.603	756.583	212.132	244.528	362.019	222.256	213.967	256.765	186.056	340.638	212.736	562.815	384.164	316.167	457.338	362.197	228.238	175.754	156.355	236.107
6125	632.12	476.119	211.255	514.691	617.338	217.165	312.73	517.447	393.395	257.915	155.303	911.43	419.702	422.043	436.582	168.939	146.465	141.147	894.289	106.947	480.429	255.039	295.575	341.004	335.366	476.162	431.4	563.796	351.654	189.753	683.259	270.073	306.683	346.272	218.159	271.076	317.679	282.988	488.223	295.719	435.211	248.083	539.087	320.897	563.609	415.859	162.683	164.884	189.909
6176	680.774	538.566	297.226	453.029	478.985	256.358	173.184	196.602	303.121	212.396	172.204	659.054	525.486	574.976	555.738	143.943	153.001	146.632	931.297	123.977	727.121	230.81	231.474	645.362	360.608	287.939	332.407	322.3	179.188	206.141	498.102	222.014	252.303	357.514	240.045	251.91	234.996	160.297	401.482	208.413	283.204	229.842	356.098	417.225	340.597	292.571	230.755	202.879	244.95
6181	585.442	666.064	320.16	426.19	350.636	356.641	284.305	435.701	459.341	208.351	209.32	598.538	460.848	475.226	465.201	156.736	122.904	95.4151	571.097	95.3295	528.084	246.352	297.758	493.329	440.135	269.693	304.71	440.438	218.078	294.336	850.292	222.782	402.739	540.249	332.144	238.917	233.702	188.147	543.76	286.709	204.64	136.171	302.214	219.562	302.415	159.217	175.494	136.318	190.49
3159	451.13	540.836	60.0032	604.044	195.926	155.122	151.345	311.15	517.398	50.6886	63.9801	544.551	185.9	1052.51	943.085	14.4526	6.82608	6.21945	676.532	4.84392	735.398	61.6395	171.547	286.547	354.869	328.708	360.047	287.961	156.503	46.0415	735.723	47.8361	221.235	306.264	51.9116	112.024	54.5366	87.0793	85.2945	226.659	403.049	481.614	1326.33	191.255	990.375	176.461	226.376	261.7	229.82
293	447.915	1032.67	302.027	370.983	184.615	192.463	211.858	204.738	214.06	229.026	167.822	639.253	416.11	535.389	621.821	123.377	96.302	67.7214	920.647	57.1782	477.991	291.876	304.925	526.614	457.692	497.359	715.739	508.187	288.416	221.317	620.127	210.681	159.342	440.992	316.45	244.757	325.294	173.052	558.066	227.717	261.543	88.3643	128.008	170.011	410.923	94.9157	209.59	226.955	397.799
6303	355.638	96.8505	541.674	216.606	359.485	378.377	299.219	165.419	139.091	420.346	490.33	138.906	514.327	277.781	281.58	462.652	357.75	404.443	1843.65	369.242	1000.03	440.583	389.725	363.339	447.035	741.586	614.332	273.402	305.065	701.321	245.544	361.58	312.969	395.477	614.707	501.306	416.046	273.589	486.246	304.919	522.53	140.33	213.921	142.79	675.506	222.315	405.354	272.46	199.266
6281	69.43	110.102	762.624	225.622	537.643	346.368	286.951	363.162	389.76	547.365	429.106	151.525	399.243	438.911	366.2	76.5783	15.1517	22.8583	179.65	17.4327	551.537	464.914	366.881	465.901	542.441	535.586	507.594	189.82	225.725	629.873	344.816	453.324	325.638	262.765	801.582	283.974	497.563	307.582	769.326	495.562	456.792	227.285	648.639	464.784	252.477	241.879	638.637	720.646	757.001
54474	15.4131	41.7968	1428.35	51.9238	257.663	315.358	180.388	821.915	120.621	1428.28	984.345	136.588	98.0306	281.608	95.0058	0	0	0	289.398	0	180.535	1438.96	375.702	69.5731	278.761	778.701	453.231	61.5563	152.042	1396.08	112.843	464.177	315.355	193.297	1717.3	245.782	1148.1	347.735	788.772	342.39	0.371994	0	0.33514	16.907	161.401	41.765	633.992	1172.91	3185.13
7167	152.725	241.382	275.708	345.553	370.02	214.646	465.707	466.765	493.584	188.166	166.702	419.532	625.238	484.794	492.854	150.856	132.493	116.933	607.889	118.079	422.405	209.717	318.687	372.318	322.84	779.684	662.563	216.684	147.547	247.721	387.087	160.999	225.356	223.823	291.192	213.438	201.661	175.811	301.292	320.51	541.527	534.539	692.736	223.181	254.348	233.736	498.509	559.697	580.796
4495	0.109962	1.58514	1905.49	8.99038	15.9972	10.3014	3.41956	315.53	9.00618	273.327	355.475	0.323155	19.028	108.187	401.225	3237.53	2991.47	645.66	4.24623	3745.83	14.8254	648.287	103.027	182.533	304.358	4.07382	63.3701	4.36103	117.962	982.721	233.415	777.738	7.08327	303.606	2346.01	35.5412	653.352	212.124	2159.31	80.5548	2.01432	2.48944	2.06223	0	1.88678	17.7159	1.02368	2.80897	20.6405
6155	798.337	593.02	210.721	389.647	431.733	196.881	336.724	594.134	403.177	189.826	198.98	724.306	374.943	327.637	374.113	169.115	161.442	119.375	801.801	96.1614	525.146	214.707	363.369	293.401	482.389	430.261	377.244	532.543	326.445	200.671	928.153	216.036	355.391	389.329	198	241.236	202.426	226.269	393.183	236.734	497.163	255.733	444.839	352.179	398.193	306.482	121.833	122.962	152.345
6202	409.808	435.413	227.876	460.414	538.69	182.074	231.226	272.801	278.795	194.454	148.108	646.848	299.367	544.62	566.467	132.431	124.395	117.56	731.989	113.647	513.802	227.687	245.426	514.972	404.267	339.734	367.36	341.504	290.618	205.107	807.101	228.652	202.047	325.371	226.342	245.865	250.943	191.866	483.546	224.252	307.966	205.923	347.362	328.259	418.709	263.7	225.952	184.348	212.705
3309	226.733	206.012	133.189	226.874	360.764	482.523	416.044	628.172	632.629	169.889	195.736	462.529	356.02	444.735	413.374	287.551	245.791	170.546	454.721	228.744	416.482	147.412	356.142	417.447	610.895	288.799	350.323	271.277	243.203	194.71	381.711	205.007	413.251	361.913	125.937	239.822	176.694	284.849	204.876	376.342	1722.87	344.424	809.666	495.217	222.962	420.098	200.166	274.527	302.501
5037	232.588	506.467	137.403	274.665	248.875	164.686	209.727	418.196	410.364	100.446	70.1689	563.024	180.448	496.365	576.996	1081.23	1154.06	1039.77	236.54	950.015	184.51	101.451	117.724	211.845	206.54	567.713	256.076	366.376	264.513	98.8997	509.26	111.841	339.611	439.567	103.302	126.045	135.253	139.65	186.961	149.093	69.3645	294.135	75.0743	121.143	324.078	313.369	120.663	134.407	270.544
3512	0.0490902	0	2305.39	13.7079	0.892698	14.3313	0	0	0	3798.88	1827.28	0	32.9168	0	0	19.8652	10.9864	5.36025	0	6.63317	194.502	2452.12	1114.1	11.0738	10.7988	0	45.7981	0	7.64201	2596.06	0.129767	1169.07	0.220617	11.5615	3217.81	920.023	3092.55	687.154	2827.26	881.399	0.1635	0	0	0	0	0	0	0	0
7033	14.6161	105.043	840.545	69.6304	717.766	245.593	211.761	116.108	42.6122	392.92	572.474	61.214	71.2736	15.0452	14.8984	2.53739	0	1.8357	225.854	1.97397	174.139	469.691	223.377	115.891	61.7646	716.414	515.399	42.9984	152.581	356.383	92.4859	696.493	19.78	63.9034	411.31	184.643	277.525	234.984	479.442	227.849	32.8064	29.5728	32.1781	1056.82	141.326	95.5713	3452.61	2247.08	3953.52
3958	72.3561	134.063	993.045	263.384	256.044	252.573	140.506	457.084	158.003	792.483	603.684	209.943	138.424	369.236	179.054	14.8369	3.73337	5.90365	127.104	8.60337	326.352	770.633	392.289	438.063	492.895	310.131	568.164	132.887	190.009	848.518	173.398	509.466	120.35	347.672	1209.92	258.09	735.571	373.047	1051.43	486.083	97.4043	262.238	106.402	567.381	195.821	78.8399	980.356	901.752	1756.61
1192	202.909	286.624	282.392	372.368	435.972	448.311	240.408	310.126	524.413	251.549	325.974	279.224	422.035	346.137	273.168	56.6645	29.2613	26.9392	235.256	50.1934	605.351	257.856	350.337	378.37	383.568	359.877	385.527	325.871	338.994	312.585	655.768	248.289	305.492	310.241	357.508	258.596	268.301	235.818	374.792	367.12	133.026	365.421	351.545	299.022	257.221	204.341	515.429	453.252	544.395
6224	415.434	474.751	170.287	270.914	461.879	246.261	250.077	473.25	375.244	156.366	141.944	520.148	463.829	542.46	512.501	171.263	148.602	134.738	666.612	103.171	378.702	165.058	204.935	436.497	384.816	277.455	237.479	404.638	213.622	168.834	649.344	169.18	394.094	342.672	185.506	298.465	183.434	228.704	356.95	260.363	409.87	301.748	290.941	219.182	243.868	310.527	119.371	94.6956	111.268
3240	0	0.0879821	0	0.0191924	20.2341	22.0066	0	0	0	0	0.0504182	0.014947	71.7475	0	0.0229964	4247.44	6683.36	2717.04	0.0982015	6501.24	0.867651	0.0347122	0.0217927	195.743	562.197	0.221198	3.99844	0	794.437	0	0	0.380424	0	1370.8	0	0.0148994	0.107902	0	0.0470187	0	0	2.21655	0.372002	0	0	0	0.0355114	0.0243608	0
292	351.494	518.342	412.376	234.303	191.351	229.147	279.173	275.75	408.991	328.218	162.235	557.065	174.225	460.255	454.175	136.415	116.261	138.223	388.176	112.974	222.683	365.795	394.439	219.057	231.008	482.659	686.489	389.679	229.399	400.909	632.372	207.613	299.721	286.748	584.27	238.373	348.216	170.464	431.523	186.932	150.616	631.281	368.21	364.165	211.036	175.41	116.315	164.412	408.608
4869	649.732	433.181	79.6698	412.529	332.561	127.763	403.058	345.661	504.626	94.945	74.2736	992.869	427.95	589.233	524.196	65.6058	70.2201	69.5376	646.662	60.8656	402.542	102.705	329.091	254.026	269.359	356.605	378.681	534.655	454.631	64.3995	646.14	116.707	325.388	235.67	63.4899	141.393	108.567	142.237	134.039	161.942	375.784	762.018	817.86	308.691	507.33	438.273	100.031	122.934	111.814
10551	467.638	120.892	310.048	135.02	264.425	99.7217	217.614	395.451	220.635	448.468	394.542	573.102	397.044	207.27	258.552	3.12514	0	0	258.16	0	89.8636	276.285	420.69	119.51	195.843	429.81	649.282	92.0095	108.572	212.567	131.495	652.928	564.053	85.6616	257.476	232.989	288.551	374.026	317.514	235.907	1150.95	161.387	195.005	1010.64	107.934	28.9736	279.037	390.707	320.586
103910	161.618	236.556	477.95	316.684	229.614	259.362	387.395	387.129	403.689	394.518	391.924	229.842	283.581	291.904	249.932	194.051	126.154	124.129	239.921	133.98	286.451	399.211	359.122	285.969	330.152	715.129	409.672	250.081	249.609	630.69	499.094	329.961	285.887	322.428	689.534	301.684	419.409	278.902	452.856	282.987	257.99	452.016	621.654	625.141	470.81	185.6	342.188	391.646	651.825
229	1.78335	1.16412	2.99829	7.99916	12.0024	8.21041	0.376696	2.43453	0.145046	3.00776	55.9623	0.230731	17.9932	0	0.101424	4626.96	6409.77	5963.98	0.270695	4285.3	1.48131	4.32497	19.896	50.7247	100.709	0.325194	3.366	0.344378	451.202	1.22227	0.222368	23.6804	0.453655	831.19	0.92515	15.6397	3.37887	8.71243	0.93318	15.4627	0.616377	0	0.126207	21.3882	0.144337	0.276231	1.37044	7.19862	35.3238
3875	205.384	250.037	175.235	327.162	461.887	245.477	340.405	279.025	421.055	138.032	120.081	522.716	586.003	675.523	346.196	99.7047	72.5464	39.344	914.266	40.5203	811.962	132.873	144.437	244.327	227.33	1398.18	443.998	852.594	86.1519	217.841	594.41	116.931	110.914	342.903	326.826	163.916	157.13	119.273	260.967	372.062	304.982	477.601	207.969	452.143	863.011	346.568	635.255	495.503	641.913
7103	317.216	284.023	508.759	283.944	415.476	187.415	269.112	318.336	229.901	412.787	390.609	372.353	298.533	192.237	187.208	8.338	6.83868	4.89423	246.268	9.40707	432.368	492.771	464.332	235.724	179.882	1049.97	528.614	332.107	179.747	730.183	223.375	416.521	238.998	314.782	536.423	283.346	491.157	336.557	596.498	336.698	50.4325	0.1853	4.11381	1154.2	627.125	133.446	726.344	849.402	1780.76
3939	115.819	93.8642	187.289	73.216	366.694	344.176	614.894	640.118	259.618	99.9041	125.636	305.163	411.786	322.839	346.566	131.511	129.748	75.0607	524.39	121.158	354.702	160.836	270.556	450.654	368.115	491.494	453.557	126.509	213.045	126.087	241.688	104.134	302.517	127.254	119.8	204.726	86.89	187.341	126.25	367.592	342.842	317.895	697.645	335.664	52.3079	154.501	408.543	496.022	477.953
4691	211.957	265.464	65.193	123.482	182.678	189.374	373.704	664.411	691.381	79.5902	81.2013	600.476	197.093	855.644	900.509	71.8942	79.864	65.1058	573.619	58.6927	266.349	88.4754	296.931	384.207	458.428	246.819	254.179	282.463	192.552	63.6357	377.89	90.3068	378.214	208.882	61.375	185.086	102.502	287.84	112.929	232.292	351.328	309.451	524.85	249.531	168.64	395.67	53.0887	103.679	104.913
345	0.190465	0	0	0	5.86145	5.18695	0	0	0	0	0	0	8.58294	0	0	5060.77	4599.36	5288.2	0	3472.74	0.262031	0	0	44.0025	148	0	0.621302	0.121835	344.501	0	0	0	0	996.739	0	0	0	0	0	0	0	0	0	0	0	0	0	0	0.276429
7031	11.076	7.76749	286.125	30.8758	86.2614	0.815227	46.1734	1.47675	1.72054	63.028	197.665	0.146622	9.17299	3.60525	9.47442	6.08029	0	0	3.13073	0.464932	8.09934	134.5	128.265	41.2155	90.8358	54.9691	304.991	3.82972	65.7489	197.592	20.7722	180.82	0.896882	11.5286	180.7	8.03852	43.3968	42.4463	7.37963	22.7032	410.774	0	67.9299	7654.66	17.7206	2.91828	3770.68	3180.64	3628.61
6128	486.446	502.624	126.548	411.652	369.518	211.615	162.312	276.84	387.325	145.403	104.257	663.913	384.74	492.645	566.862	108.949	98.3031	95.3442	680.93	77.2219	316.336	162.305	167.004	391.518	348.806	492.564	360.675	626.979	280.755	127.89	781.661	152.9	301.599	316.454	146.806	151.03	187.226	151.001	284.081	170.99	240.646	218.603	385.815	110.47	518.285	314.98	117.529	116.629	164.49
7555	272.794	293.297	178.167	225.773	322.325	238.092	247.39	304.517	445.107	183.585	159.283	349.567	308.576	618.84	590.903	213.578	312.596	223.923	333.011	219.02	346.168	169.997	243.404	424.927	375.699	248.656	239.241	313.789	257.989	158.041	301.163	179.118	356.083	226.695	163.564	222.914	205.38	226.716	182.92	311.216	226.786	185.949	566.657	391.306	243.509	301.805	198.115	198.291	197.523
1365	142.674	518.469	651.818	214.473	323.364	955.569	222.486	154.349	207.612	309.195	432.081	166.016	159.625	125.1	227.81	54.6169	35.8237	24.403	269.972	20.3092	376.892	469.122	369.364	240.595	267.213	146.919	351.308	80.0011	151.959	677.782	315.206	299.464	207.719	229.648	966.95	511.317	419.235	222.834	986.722	323.083	15.8469	197.358	0	129.807	125.18	75.6623	343.502	308.506	803.095
4725	254.939	170.302	249.347	364.966	301.041	103.609	544.197	432.581	336.261	194.333	191.288	442.716	132.742	540.959	670.469	183.878	163.709	163.546	375.565	136.27	435.756	231.956	347.781	354.006	364.748	370.164	307.152	308.632	256.085	220.972	883.176	190.508	193.66	187.028	281.374	203.533	180.285	180.33	322.539	222.188	180.948	444.057	474.444	191.816	326.786	236.594	150.259	149.931	234.291
10383	111.421	247.402	236.939	217.151	361.886	319.008	444.073	492.799	666.948	185.844	171.648	294.146	128.399	560.558	591.683	78.1922	61.574	43.4203	333.088	47.8133	224.876	159.801	400.519	337.808	267.173	292.366	243.961	184.928	192.87	211.151	695.027	155.713	308.6	187.55	216.833	152.212	162.227	214.181	285.978	215.042	393.283	180.576	591.193	265.803	281.877	237.253	227.99	358.585	635.645
6159	893.039	691.738	91.584	191.031	435.029	245.551	205.818	265.555	197.649	90.0737	73.0211	485.07	331.419	283.316	292.211	80.1303	182.126	120.942	545.076	136.463	450.238	177.758	203.237	286.335	214.719	306.467	329.761	257.26	202.772	96.6899	496.222	104.413	199.34	412.606	186.141	163.421	232.796	203.257	224.163	149.22	268.072	103.184	145.931	102.18	269.806	302.358	304.874	299.564	319.851
6137	363.719	459.941	158.992	248.211	473.961	262.207	112.211	209.618	319.603	144.943	157.316	371.088	259.595	324.876	314.847	158.773	143.053	115.369	446.652	94.3025	340.194	190.902	288.1	434.262	328.435	214.932	274.196	348.425	259.44	159.997	806.373	165.166	158.155	509.814	187.453	239.833	175.039	161.564	410.439	238.668	172.298	189.673	174.489	206.977	270.062	258.1	232.507	140.31	213.091
10410	71.7037	139.788	115.677	489.664	301.333	609.739	566.207	180.886	89.4922	126.64	193.601	303.796	239.085	13.0362	48.501	1104.16	596.815	426.991	130.234	895.671	1169.5	97.498	773.935	366.922	335.353	199.164	353.51	325.292	336.175	259.785	407.554	178.676	209.422	683.022	86.478	586.481	93.6253	147.578	240.279	682.047	21.3957	58.7503	93.1673	115.665	12.3872	104.469	110.992	389.346	22.9679
5478	336.008	506.498	105.731	268.841	213.705	254.656	248.644	311.62	358.742	101.004	88.4389	338.175	213.369	522.619	506.492	90.8558	85.6375	71.7925	292.875	77.0787	282.027	111.399	261.041	377.153	331.422	329.977	322.946	224.896	191.102	109.414	345.435	112.422	324.028	196.827	105.977	182.122	115.274	184.843	156.484	187.291	388.407	585.008	377.28	264.823	232.202	189.272	141.421	170.411	220.609
7316	221.349	219.625	323.679	146.688	348.46	424.391	275.916	282.64	214.903	297.493	331.795	238.076	315.034	250.144	253.119	284.123	184.149	142.463	280.232	160.555	481.431	298.805	262.927	382.08	338.687	387.143	380.3	273.327	246.011	393.413	323.434	206.132	244.112	190.791	451.203	322.621	327.454	226.718	385.442	199.232	287.082	356.844	403.213	319.993	233.3	306.974	238.422	241.418	323.769
1015	268.323	192.363	381.917	197.099	452.289	388.139	118.05	759.316	237.278	341.89	346.093	445.135	402.057	353.951	174.606	0.165157	0	0	6.93918	0.0656697	136.621	488.551	315.082	277.953	313.149	337.911	247.944	399.208	383.625	282.525	245.393	196.294	524.458	185.853	296.449	404.185	373.458	402.684	232.67	271.242	0.140826	0.239308	0.039648	575.8	156.453	76.8202	252.655	394.64	635.421
644844	66.2577	148.576	2153.37	180.903	218.223	250.42	6.43212	153.773	158.045	1018.36	731.811	173.854	84.0438	96.9455	54.1563	0.136935	0	0	5.49957	0	143	1386.81	338.724	254.835	163.082	43.4807	180.493	71.9836	83.4823	1982.89	145.61	640.635	132.473	259.507	2052.2	58.7083	1250.71	395.507	1435.42	206.497	0	0.661382	0.164364	34.3158	147.298	59.1782	743.382	607.139	1712.43
335	2.89577	0.166974	0.322543	0	10.6128	4.79472	0	0.19047	0.582526	0.0623732	0.31895	0.283668	18.0949	0.64385	0.087286	3765.58	4399.19	6748.04	0.745476	3057.49	0.0531177	0.0658776	0	76.2253	195.974	0.279864	0.125947	0.22228	725.91	0	0.0765482	0	0.0867594	1593.99	0.868569	0	0	0	0.356933	0.260289	0	0	0.217229	0	0	0	0.134789	0	0.504328
6188	480.207	691.369	136.918	321.924	325.149	134.726	219.899	334.389	344.389	112.795	92.0544	798.895	301.55	449.451	436.573	59.2026	64.1674	56.6764	630.334	44.9853	406.483	154.45	248.65	362.881	296.071	225.633	256.487	280.67	271.375	112.637	753.341	163.727	166.516	349.047	135.352	183.498	169.224	179.819	285.741	306.853	443.384	119.161	258.347	240.717	326.857	236.43	143.173	128.967	144.875
81618	76.0595	89.1985	1657.34	15.2563	203.953	270.305	165.962	302.133	187.171	1058.45	1164.81	114.051	95.1189	51.3843	52.9362	19.3949	20.0502	17.4501	155.056	18.789	69.4111	1302.05	431.46	39.3609	43.1203	108.878	241.857	53.2595	70.1053	1576.94	153.8	1137.59	122.41	23.6271	1704.23	317.222	943.145	568.851	1003.5	317.168	126.399	148.499	99.6953	230.375	51.0535	79.12	489.258	430.816	1565.11
2950	286.045	516.827	149.003	351.724	236.09	184.696	462.579	103.393	364.232	108.624	184.852	614.458	223.826	320.934	261.507	24.6945	12.6172	9.68483	371.684	14.5145	449.888	121.144	269.102	323.741	257.237	339.146	276.938	310.3	213.473	143.305	438.352	119.525	233.285	394.099	134.126	219.348	119.14	157.707	196.541	340.796	635.996	309.474	366.516	383.175	283.608	225.121	215.343	263.822	405.646
2266	0	0.0330238	0	0.0576306	30.2831	31.6928	0	0.0376707	0	0	0	0.0224413	86.2758	0	0	3510.09	3279.62	3486.54	0	5067.19	0.63033	0	0	199.976	619.14	0.110702	5.13138	0.14654	1538.16	0	0.0302791	0	0.446136	1244.97	0	0.0671095	0	0.0770352	0	0	2.25085	3.50078	0.042963	0	0.117924	0.0235084	0	0	0
6209	408.537	444.167	180.969	294.604	300.8	213.391	262.684	224.015	230.24	142.56	139.55	389.237	207.762	382.697	430.002	192.288	124.319	99.0279	380.946	86.6712	327.37	207.812	238.556	451.915	380.078	288.125	377.036	303.64	224.428	195.154	681.929	175.686	179.046	747.531	260.207	255.99	203.537	151.36	494.18	178.518	238.497	134.549	157.345	185.246	283.149	194.883	191.131	174.369	226.393
3181	215.13	242.99	132.823	385.75	343.216	243.46	291.382	439.52	525.034	151.162	160.678	451.703	244.863	479.86	548.673	127.864	128.638	135.14	282.071	117.303	262.266	130.968	263.243	296.063	345.314	245.725	296.505	225.079	223.618	113.911	280.339	150.984	378.648	194.149	101.676	211.063	158.714	241.568	139.352	260.22	364.54	496.585	575.166	292.149	277.706	342.28	89.8482	134.709	129.254
3945	1.9353	1.75359	43.9593	445.091	131.568	78.7551	456.603	533.229	526.448	64.6122	39.9524	607.445	142.992	767.108	867.109	15.9395	13.9123	10.4222	705.6	11.2072	281.867	56.1349	336.272	232.779	301.836	646.486	345.652	579.644	146.418	44.9549	500.186	63.5412	346.366	168.721	39.0789	76.9948	62.5246	131.489	75.5678	155.66	863.774	588.718	560.285	153.363	658.158	372.083	0.128689	0.485543	0.0535004
5315	116.572	135.489	82.5922	142.332	234.241	122.74	346.026	220.534	292.129	65.2131	64.2037	305.151	249.501	447.581	429.298	7.96796	3.66737	3.99001	517.14	9.59432	372.868	69.3695	138.844	198.256	113.217	576.144	324.695	155.586	88.9846	67.6147	325.462	49.3868	313.656	85.3304	64.4444	97.923	61.0089	68.6927	84.1635	157.995	255.388	663.804	1037.84	399.402	188.364	186.609	517.011	642.421	710.705
56667	150.612	159.284	929.563	109.042	372.996	336.039	534.513	145.73	161.616	787.039	1355.65	223.387	172.831	111.232	149.233	2.17275	0	0	29.9976	0	334.768	714.632	542.56	265.774	190.5	249.7	247.239	197.147	175.105	1038.71	126.918	601.087	249.668	207.59	1431.32	478.769	474.37	284.249	602.874	632.061	260.039	0	1.06088	476.726	65.0517	150.443	252.006	293.897	617.432
128866	184.884	290.136	369.241	285.618	367.399	375.835	339.609	480.006	519.87	216.869	281.947	259.839	222.172	293.917	294.201	53.3897	61.3674	43.1164	210.328	43.8895	236.523	245.695	259.338	323.565	436.271	238.325	169.597	370.178	193.143	325.308	426.085	199.986	249.418	219.159	351.666	332.889	251.567	253.907	313.656	307.769	145.1	283.012	171.017	203.321	232.294	227.463	266.161	221.424	321.559
8407	118.816	325.299	165.428	279.171	274.1	213.921	362.498	353.623	517.418	133.247	167.246	293.139	227.856	338.363	354.244	87.3543	45.2932	39.787	184.129	60.0529	375.278	143.977	366.394	304.792	300.114	261.144	335.514	199.817	175.466	155.359	464.902	149.27	218.527	245.644	152.927	180.815	142.485	201.128	251.479	230.632	303.672	352.158	389.808	355.837	177.497	169.771	365.356	357.315	546.86
689	403.198	246.879	222.995	430.204	458.043	188.052	196.192	223.349	622.294	220.195	213.008	660.423	370.747	310.445	286.025	153.665	127.233	127.933	440.039	104.62	347.599	211.804	202.205	230.499	226.023	331.97	348.266	448.252	208.062	194.742	344.865	233.071	214.99	290.518	247.669	167.657	215.081	184.023	355.141	199.674	304.631	169.844	418.924	352.807	394.496	301.78	171.711	148.803	181.748
5052	148.308	174.345	117.692	278.763	358.826	143.493	392.351	444.178	370.69	114.38	109.338	321.509	141.819	449.987	532.216	156.286	148.977	147.917	244.291	167.222	308.025	86.5983	230.472	272.118	328.356	313.601	229.489	227.239	230.092	112.091	464.165	89.6559	330.05	154.665	105.44	246.462	111.508	164.841	107.866	273.057	568.491	341.644	607.489	361.21	301.379	352.2	173.464	198.717	247.042
387	116.169	111.979	291.51	305.701	343.501	184.721	305.099	305.106	399.2	290.229	237.963	299.124	306.294	498.013	462.328	136.641	139.718	112.436	287.797	125.112	350.309	271.256	322.987	353.108	338.958	336.529	374.536	307.169	291.202	245.699	368.513	215.523	216.133	271.428	254.921	244.121	267.753	249.58	228.939	321.484	222.606	253.211	245.239	287.33	290.333	230.488	89.8368	95.0046	132.087
1933	403.098	463.685	156.678	329.569	339.104	183.523	172.978	385.953	324.938	137.937	108.672	619.942	293.276	503.585	438.376	98.4415	125.939	100.263	473.197	80.3982	312.986	160.628	267.441	406.418	367.799	193.054	223.273	233.331	226.815	141.041	497.778	168.087	197.157	340.259	159.046	177.043	160.924	208.2	289.436	154.309	328.254	151.04	146.671	249.194	398.92	227.154	76.8258	97.2229	131.84
351	178.732	263.521	257.03	208.209	414.204	151.683	56.1337	405.384	251.17	284.051	322.186	313.638	171.283	237.509	210.983	109.005	134.832	97.7167	694.862	127.136	269.469	275.844	146.808	131.209	142.876	584.727	286.658	406.984	332.68	180.178	274.548	252.703	240.069	154.614	197.622	212.026	283.683	302.882	173.421	226.845	115.073	683.552	280.291	275.931	222.468	293.754	184.372	268.532	384.551
6152	342.432	303.952	165.088	296.895	400.505	165.004	221.736	337.924	328.643	155.517	159.015	386.171	390.468	396.546	385.862	158.307	138.888	131.988	320.209	97.8097	387.42	150.019	222.931	385.294	327.991	248.596	238.898	381.318	307.502	137.185	588.796	169.223	210.193	249.784	155.643	169.5	165.439	157.896	331.694	230.862	184.759	239.767	408.408	261.353	261.569	229.057	153.437	122.244	134.868
647979	316.354	606.988	62.499	313.926	295.876	192.464	375.146	465.621	508.768	103.243	136.672	250.976	261.562	383.177	355.635	58.6474	68.7216	60.5199	229.078	43.472	168.28	108.042	204.119	393.586	501.487	196.737	120.428	471.282	249.063	40.7102	133.872	83.94	338.842	210.798	43.7261	285.518	104.714	237.867	37.8419	237.323	140.427	235.178	309.392	183.115	597.481	480.263	76.9159	145.703	126.92
3005	205.018	271.398	237.586	73.9511	148.536	209.341	643.181	374.849	300.553	144.407	196.012	198.663	226.832	362.134	295.891	159.97	158.009	110.406	269.522	147.925	274.355	154.722	409.953	336.086	351.43	141.003	150.274	196.524	119.685	155.116	155.973	186.169	157.014	217.322	212.692	231.596	228.607	179.482	155.257	365.947	137.926	169.795	212.073	524.126	131.185	52.3884	226.413	234.299	214.502
7534	155.312	143.441	152.058	196.533	334.131	334.611	262.133	404.561	285.763	156.013	171.502	220.221	239.31	391.94	349.073	25.4698	22.4638	19.862	243.643	26.7107	215.823	176.917	271.254	387.236	371.996	210.823	224.716	179.716	243.962	123.982	189.799	112.243	367.56	118.989	130.6	326.296	162.781	281.357	106.526	244.595	362.366	442.473	554.65	233.39	222.443	308.972	156.917	233.805	241.906
6227	707.901	388.964	110.336	495.556	308.991	132.342	167.168	445.553	414.585	83.0024	111.97	561.019	391.38	389.561	332.912	51.6429	61.3433	46.424	676.056	35.6845	514.394	92.5259	150.835	298.623	443.561	157.904	142.796	415.64	158.427	80.2235	617.906	86.0629	191.417	195.359	101.861	178.775	79.0157	146.028	176.628	189.583	162.848	169.126	143.177	122.563	376.733	134.018	80.8659	65.1273	76.3638
6229	541.033	444.506	153.485	443.893	432.379	224.65	264.308	279.788	344.167	153.705	137.391	441.275	187.953	264.751	302.129	113.778	60.7443	69.4416	315.014	65.2255	242.543	173.529	276.806	361.012	364.895	224.307	265.441	347.79	286.425	170.968	582.035	200.735	186.685	418.695	176.909	217.171	200.539	182.687	377.767	208.263	245.439	205.966	147.282	237.854	324.903	278.326	107.868	90.2536	119.808
4502	3.11093	2.56259	890.846	21.7213	53.3748	24.4824	12.083	72.2442	10.8559	156.853	197.827	2.17675	58.2114	32.2318	83.9161	2599.23	2119.08	1396.55	18.6937	1793.64	90.0222	339.997	83.0604	160.701	462.853	14.5216	156.43	6.57907	437.415	753.77	46.0689	263.625	9.13038	493.809	1524.71	41.9706	444.12	88.9552	856.609	78.4673	64.3881	446.289	278.972	0.832084	2.83234	5.21202	15.2931	63.6559	19.35
10628	74.2812	136.825	458.351	78.2664	340.491	353.578	427.582	170.968	138.607	572.953	679.209	36.795	152.416	116.091	77.1831	227.496	592.109	150.146	403.136	148.053	349.82	776.77	198.407	519.479	252.295	429.675	172.151	300.489	258.612	672.838	82.0316	368.18	58.4157	122.462	700.337	440.779	759.381	300.558	345.274	258.791	177.387	163.788	267.947	284.718	178.32	319.517	272.633	280.594	347.338
6185	327.633	180.458	95.8031	251.923	236.171	185.54	339.166	514.893	793.365	100.288	123.511	464.957	273.794	258.292	294.27	79.4433	81.7035	73.3587	306.718	68.52	187.959	98.1691	231.359	135.358	260.907	304.231	177.504	369.973	196.331	87.1982	459.064	97.6738	291.311	128.269	96.5985	210.199	75.9271	178.457	94.253	243.54	207.252	344.572	542.514	150.207	267.631	254.221	108.736	196.641	283.064
7009	136.186	267.868	221.428	230.075	230.057	121.178	179.85	225.893	336.983	194.022	183.172	302.455	248.722	284.173	318.695	361.945	440.23	443.568	310.479	349.5	185.993	243.562	169.449	195.027	197.961	408.683	321.341	294.507	192.09	197.97	184.864	157.086	198.719	197.556	225.001	169.837	210.205	158.613	180.393	220.377	418.659	482.038	357.064	426.231	254.788	244.547	139.471	241.587	331.193
79144	207.686	206.257	367.777	312.723	326.373	330.446	110.464	234.908	374.355	158.641	259.807	198.501	352.753	270.974	242.683	40.9887	26.1759	41.3533	371.4	22.1287	458.263	198.252	173.024	259.07	277.231	211.891	188.448	221.337	176.38	305.401	482.151	167.789	118.351	201.551	572.821	277.222	161.956	143.987	418.953	269.518	153.409	123.875	142.084	127.082	249.45	109.772	479.146	254.795	450.475
3133	64.0921	193.134	599.6	195.754	301.575	635.993	118.863	84.6508	125.154	602.749	600.958	109.166	192.146	99.3887	101.525	218.859	271.776	178.194	97.592	350.855	639.263	500.55	321.339	186.439	209.023	189.819	287.833	124.057	267.56	704.068	270.698	397.98	168.811	285.011	583.533	354.825	397.015	178.017	455.95	342.12	30.4687	213.276	88.2251	175.12	143.316	111.171	339.684	402.27	409.628
7276	1.21449	0.0547104	1.05684	0	1.80505	0.8682	0.0944196	0.0624089	0.054534	0.817483	1.12867	0	5.42725	0	0	4495.88	4422.77	4790.97	0.183196	2880.32	0.0696177	0.992924	0.0542061	27.5147	89.185	0.366798	0	0.194218	292.779	1.74144	0.300979	1.20431	0.0568548	475.482	1.56526	0.33354	0.53678	0.212707	0.584758	0.127928	0	0	0	0	0.0651211	0	0.0883292	0.363563	1.17509
10399	422.629	326.39	139.228	278.076	326.698	289.101	229.904	162.783	221.554	149.273	103.53	618.674	524.525	223.598	213.585	124.854	111.637	111.59	454.707	75.7413	289.552	146.196	232.964	188.129	156.05	233.815	292.079	354.784	347.029	125.506	605.858	141.958	209.759	297.016	144.728	120.004	162.695	116.595	292.659	134.106	262.826	291.881	297.198	205.371	254.656	211.364	162.94	154.048	167.571
57402	96.0983	101.476	315.972	204.465	125.572	94.6922	7.06942	352.046	359.869	223.266	198.888	176.191	170.813	87.5918	56.3563	9.18233	7.70853	9.57037	29.7186	6.51979	316.833	200.034	76.8355	53.351	66.5209	494.126	270.99	91.9587	81.5245	248.856	316.941	209.835	96.1661	72.0327	381.206	54.045	263.427	98.0163	365.482	101.951	720.901	589.464	265.611	1010.31	708.76	39.8961	1997.18	1244.73	1044.22
682	178.087	354.684	475.938	172.819	242.611	155.489	289.978	278.053	201.698	208.618	189.523	390.684	105.762	390.149	406.514	48.0322	56.461	49.6204	306.359	43.0899	194.559	277.401	165.514	174.001	169.86	326.821	248.282	180.721	119.446	364.919	367.101	138.841	145.286	267.939	374.539	140.251	320.735	144.362	409.657	180.126	255.505	212.195	133.683	181.416	175.32	223.771	309.601	312.422	648.331
10971	188.289	268.271	107.799	210.262	192.288	184.941	374.879	249.185	489.472	122.409	118.091	401.531	206.099	415.108	421.633	66.1613	59.827	50.4215	399.601	56.1834	222.207	134.646	282.209	187.703	186.648	267.691	178.159	328.777	182.871	76.192	245.371	85.7463	293.631	151.967	99.157	132.24	120.727	129.855	76.7654	147.994	286.172	407.241	539.596	205.677	293.527	483.231	82.2091	150.744	172.063
468	262.308	313.718	212.249	209.08	203.7	143.798	146.862	210.111	301.017	168.948	187.166	430.455	330.821	180.341	131.365	151.715	152.93	128.612	325.667	109.594	282.43	155.23	217.494	171.48	162.369	164.916	210.882	246.061	195.425	155.572	334.775	149.192	124.774	249.323	186.092	171.121	155.569	146.863	230.33	162.657	149.905	406.181	295.799	845.59	214.852	108.363	368.952	262.136	256.21
481	73.8958	260.569	262.679	165.934	225.899	224.322	282.097	235.425	184.635	250.116	183.238	132.638	239.095	63.403	134.367	64.0797	59.8582	53.4215	247.022	52.9307	130.671	268.159	294.037	253.055	99.6559	327.53	360	183.162	225.862	175.239	144.26	109.966	173.681	73.4934	199.877	113.32	242.814	142.533	132.516	216.234	805.169	823.021	363.692	364.96	101.163	85.6874	741.027	1228.82	1041.01
6223	358.973	518.036	96.1756	239.368	178.337	104.736	144.296	176.637	337.226	106.28	104.421	333.771	160.104	292.964	300.399	61.0581	60.7079	49.7003	360.316	54.6018	294.965	129.583	126.984	322.091	284.141	203.644	213.569	356.151	116.391	111.8	521.618	122.202	163.385	268.172	151.504	134.141	126.299	98.6861	264.689	147.043	326.512	173.868	166.78	196.823	248.597	124.443	225.812	143.367	177.103
1982	181.857	162.182	111.495	176.631	216.479	165.881	332.83	292.648	312.104	139.494	158.175	327.467	255.427	441.842	433.246	70.569	69.4302	54.5253	263.933	55.7197	206.923	164.338	271.223	271.254	268.551	305.375	200.952	250.039	160.072	94.9497	140.327	104.089	333.765	133.112	95.8534	156.02	141.44	180.58	77.4594	195.143	199.845	323.674	583.035	234.877	179.873	318.427	70.6328	161.58	195.244
8721	98.2098	194.973	361.413	229.428	256.493	188.585	229.709	261.51	227.722	225.231	270.618	186.352	163.109	218.769	233.364	313.011	248.332	213.963	186.215	238.032	338.046	269.937	246.377	247.412	267.416	250.518	239.207	129.952	166.308	370.99	374.34	260.529	144.857	357.214	526.602	176.028	283.149	187.889	516.531	214.051	243.664	123.305	211.378	317.845	148.407	130.824	485.686	322.922	517.676
5111	315.589	123.25	39.6541	95.5548	93.3265	283.133	309.365	533.516	888.164	46.9759	63.0486	446.452	66.8331	324.208	225.016	28.4691	28.4406	22.9569	192.773	28.9963	139.967	51.9748	304.124	106.149	110.49	178.266	191.054	176.589	183.802	39.0162	543.245	60.4874	414.226	116.18	38.7476	93.4515	49.2419	173.447	56.4075	281.138	143.035	269.083	357.91	129.415	84.9915	124.443	17.0279	63.9107	68.2957
3178	638.332	415.108	87.1617	416.183	295.466	152.017	236.113	211.077	328.075	109.137	90.5515	433.543	277.251	385.693	453.74	65.756	65.8472	65.0849	407.438	55.9335	243.672	105.819	225.658	329.312	272.609	292.706	312.197	320.566	185.293	68.171	300.517	125.193	193.626	200.352	74.778	145.045	122.139	141.232	148.35	158.052	247.444	171.507	282.063	186.363	373.345	264.957	95.2913	104.033	91.296
81	137.232	295.869	223.983	169.246	232.601	125.048	301.334	269.428	481.511	171.318	207.355	216.969	166.014	351.271	250.058	56.0599	61.0486	46.6231	247.415	35.8556	208.809	169.282	184.798	198.326	196.425	290.366	212.246	441.794	116.025	165.688	307.279	112.085	123.079	163.907	203.368	152.083	174.179	132.979	152.073	206.356	67.8142	294.851	438.713	386.496	235.828	295.789	332.321	364.803	524.771
6029	78.61	1929.21	0	0	0	0	0	0	0	0	0	0	0	0	0	0	0	0	0	0	0	0	0	0	0	0	0	0	0	0	0	0	0	0	0	0	0	0	0	0	0	0	0	0	0	0	2241.97	1713.92	1312.23
6203	362.056	409.124	141.988	240.577	232.813	122.929	126.526	223.201	247.687	138.665	116.71	302.213	250.788	309.424	315.672	150.346	163.249	115.568	387.216	110.418	284.579	170.064	164.033	340.323	255.038	227.998	248.918	294.753	164.31	142.63	367.738	167.297	135.784	323.969	163.035	155.425	200.782	154.789	356.087	148.735	159.555	117.218	169.493	142.59	232.512	150.421	166.58	140.979	188.217
10728	183.602	151.519	77.361	311.572	261.444	189.931	274.048	280.087	405.084	89.8386	84.3161	323.868	254.132	494.116	528.301	90.9456	76.7133	70.8707	303.57	66.8518	222.98	94.2789	264.516	288.391	393.15	248.605	314.877	239.513	106.621	87.5804	171.733	82.2443	190.607	137.326	72.5645	154.453	99.93	133.754	104.6	193.967	407.737	323.357	438.246	286.835	366.697	278.839	61.5798	91.2667	86.9796
6193	426.175	807.45	98.9523	191.237	199.056	92.7192	140.025	183.156	348.398	87.8373	84.684	375.845	148.04	339.369	335.807	81.118	80.811	63.3389	354.721	54.2173	225.685	129.938	139.804	276.791	201.987	228.883	203.373	357.044	131.824	91.2818	398.106	107.391	159.308	324.091	125.44	128.868	124.608	99.8796	267.486	122.355	358.406	258.313	547.299	216.952	242.191	171.6	99.87	109.574	160.276
2923	200.752	115.829	150.546	197.88	238.483	303.352	236.724	190.724	303.383	183.84	134.841	322.602	208.96	248.203	297.078	119.738	122.361	102.704	187.932	142.257	158.058	114.607	214.3	214.364	213.385	306.539	252.273	248.344	145.462	139.6	221.274	172.686	331.416	181.798	108.369	106.001	126.683	136.658	123.711	259.434	336.937	352.023	440.436	322.67	186.497	283.591	168.173	171.078	205.851
6726	210.856	249.261	102.333	211.853	222.516	166.471	321.712	239.366	437.389	118.426	128.948	335.264	113.442	361.148	352.314	94.4045	96.9723	90.3921	306.78	94.2875	154.168	134.689	238.647	215.176	180.58	292.283	224.29	338.324	149.845	102.195	282.352	137.761	286.414	137.641	119.175	124.153	114.28	138.663	95.1539	141.461	487.526	419.859	334.843	234.565	330.882	304.727	85.7506	112.926	157.006
375	124.047	256.287	219.396	223.595	249.399	236.164	304.446	154.297	349.656	180.4	211.796	291.194	122.906	283.166	304.09	127.324	134.568	105.114	177.021	92.7579	276.6	186.59	280.599	244.876	240.074	199.931	238.221	205.326	153.033	211.351	298.608	145.422	198.441	186.683	245.063	186.049	173.275	139.833	187.949	194.928	374.263	274.95	253.473	176.207	233.288	192.062	231.339	213.458	316.97
928	108.57	397.775	221.924	259.699	259.193	157.89	268.673	173.968	308.99	172.443	126.522	222.163	343.516	287.966	239.096	18.2796	9.83321	11.7636	314.421	10.6385	230.152	172.463	174.882	187.069	169.021	648.787	297.592	582.105	159.288	152.845	341.651	142.05	168.784	119.567	215.982	130.012	219.036	142.965	236.996	223.834	126.683	374.803	162.637	204.651	482.711	338.29	184.288	289.842	301.889
7032	0.993633	1.86207	3.45859	0.124982	48.9255	0.75767	0.123599	6.37225	7.28147	1.49816	2.51717	0.68135	0.119403	0.36821	1.49753	11.4883	0.404318	0	4.63632	0	3.82755	1.01721	0.851493	4.32832	1.67148	19.2061	1.2965	8.13561	3.063	1.51974	22.8516	5.74292	1.04195	0.588719	1.86271	0.485129	0.281066	1.11376	0.153094	1.3397	1.48923	0	290.886	13899	42.4525	15.3966	992.997	736.561	737.102
1087	2.52178	0.0448795	2015.19	0.352441	59.9684	318.893	0.271087	128.703	2.37094	1846.8	1743.77	4.02571	0.336708	0.288424	0.89151	0.194572	0	0	0	0	9.08018	3072.7	623.455	25.7673	31.5439	1.1534	10.7312	0.238978	4.12678	2461.87	3.53884	769.863	4.66385	11.2982	1592.74	162.036	1236.04	374.864	953.706	143.909	0.362922	0.0587354	14.1296	12.7	0	4.31298	52.459	60.6906	273.577
3959	164.851	402.334	337.171	163.736	126.276	224.77	505.263	191.162	138.374	226.336	231.122	200.258	169.976	97.1245	131.613	54.1451	50.7495	34.7578	346.806	61.2567	335.798	258.422	266.506	66.98	55.5324	412.574	215.704	180.372	113.247	294.052	328.23	222.027	217.135	199.599	384.529	122.348	197.355	129.739	294.554	183.929	33.9518	483.398	223.585	249.674	183.617	158.209	669.993	827.201	1053.8
6166	213.475	117.611	329.392	184.526	140.416	106.577	193.76	405.026	182.678	228.002	179.238	331.168	271.673	365.426	400.544	216.947	199.131	190.555	301.676	167.065	352.85	235.656	211.58	230.293	243.619	322.667	257.604	169.719	137.679	318.41	253.078	218.749	152.362	175.215	378.845	147.785	227.187	179.06	408.798	212.28	345.007	254.868	330.896	345.381	233.792	101.534	267.454	236.159	299.716
967	122.219	178.532	510.935	260.382	285.628	158.931	168.082	151.324	231.919	337.703	330.987	204.84	318.429	174.86	141.903	174.711	129.152	150.608	289.126	134.267	341.714	275.942	259.782	142.435	158.273	505.486	341.261	358.281	163.468	405.05	210.764	342.828	116.085	202.423	409.658	172.808	281.129	201.316	331.979	210.594	424.069	409.983	210.883	300.854	253.242	125.869	330.481	382.209	626.366
5879	145	201.808	228.397	204.139	354.168	273.841	176.579	212.393	241.495	173.475	208.686	159.268	193.785	290.794	329.059	73.9036	64.3723	59.0419	149.484	63.4274	220.968	176.353	209.896	282.4	298.837	306.594	325.294	160.703	153.158	207.471	229.666	132.601	229.357	182.454	248.408	222.586	178.185	178.858	165.67	173.512	192.911	339.81	226.587	332.915	164.684	211.521	194.497	170.021	263.449
7531	191.526	231.22	130.436	267.765	176.12	222.879	250.427	207.599	502.596	138.505	140.045	262.274	253.106	362.216	272.694	100.619	107.412	95.1106	216.409	85.4369	149.274	131.265	183.987	182.066	172.324	295.035	274.921	154.355	220.823	107.26	284.795	113.458	349.087	186.747	127.907	112.288	142.415	133.509	138.662	277.482	405.023	483.676	312.832	146.805	251.401	159.955	140.2	159.668	162.475
821	235.523	246.314	85.8934	236.653	290.196	231.893	314.062	181.965	268.194	125.174	116.056	575.951	446.406	168.345	164.664	132.844	150.219	101.462	388.209	123.384	223.704	131.559	308.917	159.788	186.974	249.641	251.405	320.147	325.544	76.1557	205.142	110.042	274.752	196.375	69.4463	147.462	137.501	146.469	79.9499	181.417	565.11	531.477	544.919	230.521	229.591	382.105	79.1461	159.736	161.383
9349	419.627	265.927	115.325	217.655	316.61	128.213	207.902	269.573	285.286	116.881	109.433	389.377	240.608	166.863	188.615	89.5673	73.7135	67.346	475.096	58.5922	255.269	104.494	169.661	128.604	245.402	184.432	136.199	261.363	819.899	93.8678	1914.3	106.047	178.84	212.18	98.4846	92.7209	119.178	117.134	210.569	94.631	286.625	176.33	235.531	195.783	245.077	215.744	47.2384	40.0583	57.4947
6141	312.898	407.641	129.202	200.471	235.717	136.881	128.52	130.846	312.459	92.217	106.699	315.515	140.286	282.56	289.225	91.7203	84.8062	69.1776	301.55	58.9774	220.665	124.099	134.833	267.551	209.607	167.559	212.607	273.109	101.867	117.309	327.117	115.513	119.319	304.396	151.214	129.627	124.817	95.2096	273.548	132.224	188.341	196.881	162.531	272.338	221.525	147.002	264.994	158.949	185.432
1522	107.48	93.1602	504.037	149.444	220.539	184.966	254.252	222.653	423.131	292.172	300.323	144.888	219.508	185.873	174.428	299.061	292.661	258.228	210.632	256.115	515.596	316.688	224.194	153.99	238.779	137.861	190.218	238.301	226.91	421.685	207.045	138.36	141.914	221.301	423.053	162.762	246.677	189.693	322.034	256.755	184.782	146.123	138.578	143.927	162.929	199.201	255.37	239.177	569.456
2638	0.138549	0	0	0	13.5181	20.5258	0	0	0.09954	0	0	0.0678611	47.5751	0	0	2850.4	4083.19	3282.65	0.222923	3009.04	0.730664	0	0	130.567	209.491	0	1.31819	0	764.93	0	0	0	0	678.827	0	0	0	0.038825	0	0	0	0	0	0.0567449	0	0	0	0	0.0335136
5230	99.0267	157.57	69.6585	84.5973	123.268	129.838	370.241	314.806	204.879	75.3202	62.3864	172.424	253.041	173.238	190.747	40.358	39.8899	34.6857	639.826	40.7093	219.851	72.1373	142.348	212.37	154.726	732.532	473.495	161.312	108.194	66.5049	197.597	57.4414	189.254	92.11	61.1759	203.016	66.8835	92.2033	62.5602	146.652	252.64	254.662	401.477	354.429	96.6254	114.997	381.468	417.333	286.514
10541	192.582	182.313	142.383	254.235	232.848	206.385	145.618	253.563	328.604	110.424	100.657	319.836	178.013	572.572	474.203	86.2983	68.2051	78.1727	295.371	58.5746	245.604	145.785	207.119	437.203	285.945	122.933	223.75	124.101	142.3	130.783	299.556	120.088	193.733	230.848	174.941	137.948	135.872	147.458	194.311	177.311	253.077	111.689	340.184	207.265	199.718	130.285	66.0894	75.0165	84.4542
203068	297.968	178.099	71.3769	313.275	154.758	154.027	175.274	226.939	488.862	67.9566	86.2125	455.966	195.229	404.468	399.936	125.94	86.3852	96.8323	303.985	81.1851	237.052	76.6899	138.62	172.841	166.955	181.684	170.486	217.111	176.5	56.6101	552.584	58.571	280.524	140.925	42.7439	87.3882	50.8725	89.1673	55.6088	105.27	111.745	517.538	521.466	53.0946	161.582	181.253	57.1704	99.8013	109.562
908	199.403	207.174	31.6424	226.164	128.169	153.008	221.373	383.204	358.271	46.5841	54.558	260.404	191.019	482.668	514.546	34.1544	27.0979	21.9302	268.111	28.1066	140.77	42.0112	152.574	253.647	358.616	236.33	189.855	252.696	119.033	31.8296	146.671	48.3967	281.295	122.003	28.4559	120.415	47.7513	130.144	43.0292	137.272	383.75	660.61	321.189	185.434	286.934	211.478	31.9079	56.5025	69.0978
3182	134.603	255.706	164.772	226.192	268.097	285.395	239.544	212.741	283.726	168.104	141.657	305.023	244.573	364.092	347.808	54.9767	55.6977	47.3269	244.144	53.4049	209.768	126.584	246.645	189.457	197.879	198.74	304.587	152.575	237.641	150.814	343.962	160.976	243.203	157.603	135.122	115.673	150.917	137.658	141.886	132.755	165.494	445.531	307.974	136.673	181.518	211.869	120.217	159.15	246.256
51371	145.653	274.819	86.521	173.473	315.959	291.47	160.921	174.551	433.596	79.9251	106.74	266.976	183.773	234.882	214.209	69.4808	53.1106	58.5573	148.492	55.6127	190.105	70.0945	123.151	152.653	186.98	274.335	180.856	239.316	156.757	107.158	466.857	86.7218	495.48	172.374	96.4298	116.568	75.4744	80.7899	100.017	109.469	125.991	120.833	269.151	167.468	152.954	288.975	67.4744	84.8296	117.682
1152	15.0482	7.43871	2027.19	70.2321	62.8041	107.61	64.2273	98.0144	14.7406	897.18	786.867	11.2602	10.5454	50.8402	115.354	4.87613	3.56246	2.892	71.3937	2.30358	27.9716	1334.35	131.118	598.879	539.825	51.4147	290.057	5.02046	120.59	1036.86	107.779	487.766	14.9514	12.1747	2896.31	206.805	597.109	252.008	1081.67	367.318	33.5503	26.9324	3.30312	14.6297	24.4153	15.347	60.444	82.7811	222.854
7529	185.535	282.787	143.439	279.235	279.952	184.551	300.38	377	457.637	138.392	123.422	219.74	258.678	341.257	312.394	40.9951	32.4139	33.4131	268.263	37.3393	275.801	140.96	235.286	181.931	262.503	202.752	135.528	282.486	187.65	114.535	255.701	101.746	254.103	327.096	114.745	176.84	118.21	175.196	77.0253	187.517	103.082	272.176	429.04	165.011	284.161	406.802	42.2391	91.3203	159.353
7178	446.939	245.606	224.359	323.364	516.417	54.6023	88.474	118.674	270.653	186.632	166.928	510.205	413.078	225.689	180.364	219.031	195.284	210.207	304.364	161.851	280.311	205.803	203.025	243.969	239.626	274.2	308.452	299.761	313.179	232.333	489.958	221.912	75.4462	401.584	264.049	212.634	187.744	139.878	330.684	161.398	175.657	78.6192	168.519	347.988	301.248	202.011	84.6154	57.5118	82.0682
3106	18.4822	292.044	627.422	188.39	437.786	521.848	118.969	19.8109	19.0816	643.263	641.347	53.1349	139.97	2.99323	2.51727	99.0372	91.8064	65.2412	18.6795	133.532	526.238	413.205	270.033	53.971	71.1096	82.3426	244.075	61.6168	164.717	729.916	296.94	326.78	112.512	315.456	777.611	236.835	306.283	107.113	443.599	185.51	0.683965	43.9599	14.1727	50.2848	84.4022	51.9526	439.51	375.427	579.765
718	6.04078	0.285509	24.4734	2.74036	32.692	35.5123	0.0492732	0.130273	0.0569176	28.572	11.8563	0.0485042	87.0614	1.04587	0.0597	3017.02	2681.14	2415.21	47.1634	2936.04	53.9868	21.1545	11.895	139.874	246.329	0.207366	4.15639	0.620789	789.002	14.1334	0.183245	39.3582	0.148349	884.832	6.20054	29.2613	37.5922	38.4843	10.5737	9.51328	121.574	1.51331	102.647	2.90401	4.25646	0.579241	0.241998	5.20167	0.421592
9741	156.17	270.822	196.135	150.965	248.513	189.232	222.834	180.006	306.974	221.364	224.291	218.619	184.509	193.561	222.211	197.322	205.041	168.245	188.268	148.823	207.756	204.443	190.788	204.851	183.986	263.295	180.916	197.571	202.952	198.549	195.099	207.098	236.425	191.65	162.974	205.591	221.297	168.828	163.438	206.086	211.374	271.683	185.823	279.176	156.379	385.533	94.0956	181.876	219.582
7458	157.525	281.995	128.067	177.367	170.642	187.475	228.803	194.943	300.1	132.185	115.802	261	146.529	305.758	299.812	97.8832	110.95	88.7271	230.875	83.7333	174.367	139.259	213.247	203.895	207.783	239.498	238.758	203.776	172.487	99.3421	202.091	108.43	253.75	129.777	109.013	159.65	146.251	125.12	101.861	154.428	184.469	369.789	379.857	238.591	200.422	155.337	118.827	167.528	189.725
1340	171.199	183.409	292.706	159.038	220.128	106.059	266.989	221.967	366.902	218.158	197.784	226.657	94.5514	220.068	216.986	163.134	89.1544	96.4386	161.615	119.331	210.272	233.221	228.155	195.882	172.276	230.345	200.618	243.144	119.509	281.065	477.943	175.443	123.149	203.207	324.076	109.44	213.221	121.972	387.72	138.895	241.666	322.318	197.465	203.53	138.031	144.124	184.249	137.016	225.236
64065	226.441	247.693	74.3554	177.22	438.437	139.343	241.306	221.946	381.335	68.9024	156.244	256.094	179.843	343.477	228.889	57.7897	26.466	67.1218	204.424	25.1102	201.529	75.5944	121.579	192.695	128.782	403.294	141.682	307.5	185.901	65.4029	232.518	61.5027	254.435	196.935	73.8069	90.3115	61.5023	84.4694	45.8511	372.962	239.689	299.901	389.624	301.335	562.108	378.962	126.93	162.117	212.101
6275	65.8163	26.7928	67.6629	258.882	55.3748	33.2181	13.4114	137.996	324.986	40.8136	35.9803	62.3452	44.4761	93.0259	111.32	9.0513	6.00231	5.22951	553.175	6.87305	215.923	31.575	24.0176	40.181	49.7668	553.141	36.6572	608.142	38.4444	42.4562	165.9	25.0755	644.485	27.7688	29.6641	31.5055	48.7052	33.2792	50.2074	85.8825	75.5705	941.283	945.656	115.733	1380.78	118.895	799.872	719.498	992.583
3487	38.5367	161.631	211.383	109.912	192.239	148.927	25.2271	127.909	396.229	127.819	114.042	58.7921	187.758	37.021	89.7751	907.552	1018.95	834.103	297.478	718.752	306.1	127.197	85.0228	88.2962	174.289	138.276	79.6066	161.141	374.641	88.2608	578.864	220.106	155.555	360.147	109.629	74.1987	133.078	175.094	193.663	173.49	67.6712	240.458	238.257	165.325	83.8436	67.1656	174.403	170.633	57.3805
28959	36.0057	252.369	221.934	124.283	201.523	188.664	110.57	32.002	247.843	187.109	207.286	237.386	153.339	161.532	171.212	675.856	828.191	623.945	169.774	692.287	205.783	193.402	194.987	127.591	93.6677	335.36	181.207	155.144	184.795	296.025	271.988	163.313	157.444	301.478	237.025	202.122	164.914	99.4023	237.763	166.315	15.3371	0.0786206	3.43878	23.0758	186.056	185.297	115.222	106.521	271.241
197	0.070099	0	0.097599	0.0440863	6.22662	4.00892	0.174393	0.115269	0	0	0.231628	0	11.9616	0	0	3483.75	2883.62	4190.7	0.0563939	2196.72	0.417898	0	0	38.8782	110.164	0.282282	0.114332	0.0896802	513.644	0	0	0.198604	0.0525055	758.601	0	0	0	0	0.108005	0.0787613	0	0	0.131464	0	0.0902092	0.107901	0.367075	0.279793	0.101737
1811	0.634021	7.6984	1675.56	2.0244	20.7055	81.0454	0.333665	56.1786	3.25864	1854.86	1232.64	3.70261	0.322338	1.08438	6.24784	0	0.132302	0.0633974	0	0.0757473	0.67096	1975.91	241.779	0.986368	4.13365	0.392791	1.82955	6.11464	17.7404	1278.75	43.7694	342.238	118.066	23.1893	2323.07	60.5533	1803.33	334.536	854.309	64.305	0	0	0	0.199748	0.230129	5.65536	51.6738	223.629	1448.31
6208	358.943	403.385	134.359	242.741	310.371	121.135	175.305	139.136	170.06	150.606	102.731	455.716	391.401	162.828	158.652	97.0102	92.0935	84.7683	334.453	68.47	230.797	145.422	197.034	170.036	146.737	201.485	215.523	298.09	283.882	128.768	537.491	155.066	140.538	231.683	137.571	98.4489	161.538	97.04	277.821	118.275	205.527	216.847	208.276	192.644	243.451	190.381	161.822	134.713	163.016
6171	538.869	354.69	134.244	297.762	239.529	117.83	181.507	183.105	260.095	169.312	129.075	388.127	286.018	239.744	255.217	84.0876	104.664	87.2025	343.689	71.579	284.066	156.235	226.919	278.895	244.823	279.603	358.616	260.087	154.454	156.441	252.574	204.021	126.952	209.287	158.3	121.907	186.756	122.265	245.26	175.616	405.33	211.076	200.726	225.39	319.239	199.13	90.2361	95.9693	123.801
972	25.85	87.036	684.949	136.609	135.763	261.219	126.558	17.037	49.3512	737.336	465.14	3.7045	326.384	5.5191	6.32407	473.657	290.087	297.777	201.751	410.656	1229.52	605.815	512.593	199.386	237.199	76.7262	225.031	50.8324	386.454	935.339	123.246	259.959	55.4092	458.212	654.936	456.581	455.359	209.621	627.438	223.654	9.1445	360.877	58.9231	9.46276	75.0651	73.3338	8.95194	31.3461	38.1186
6280	0	1.03021	16.9153	170.615	24.3924	4.20386	1.06676	3.99558	16.0194	8.92813	18.5767	0	40.8784	0	0.215416	6.47627	24.4272	4.64493	5.28939	43.0662	202.011	9.91749	52.4644	17.7891	50.1221	1.38137	34.6576	1.09714	28.419	52.8763	1.32241	35.6359	1.2847	22.0183	8.21703	42.429	12.1292	16.662	12.3324	59.4198	812.853	13529.6	548.17	0	2.94298	6.89362	0	0	0
4841	286.967	199.019	53.8759	158.68	146.538	149.017	212.947	228.561	364.285	65.8426	79.611	323.414	197.497	277.345	294.743	77.6979	79.0976	71.2471	382.764	52.741	167.216	69.1518	139.848	161.228	155.64	325.679	249.723	319.955	157.284	44.4683	243.324	63.7393	236.002	141.411	39.6154	161.504	67.887	108.234	61.0128	143.669	116.059	229.769	231.913	157.832	159.611	185.444	73.7726	92.3583	90.2906
7430	72.4032	76.2334	274.419	152.033	155.338	236.853	135.831	128.513	111.907	204.986	236.524	90.0955	146.818	180.241	156.578	26.2569	16.6687	23.1604	151.396	22.5363	300.861	257.766	211.542	205.816	205.58	161.302	184.394	84.4512	156.402	265.288	165.79	147.55	162.213	111.815	416.444	127.761	203.827	141.263	415.994	135.334	155.052	851.137	958.454	596.067	109.201	82.7816	345.054	363.453	525.12
6207	335.998	438.235	98.3316	172.212	208.299	140.88	158.339	189.649	199.925	101.415	72.6778	398.843	213.351	276.185	272.642	83.2314	67.5466	69.0015	292.523	56.3684	209.86	112.52	164.884	231.369	237.454	166.69	177.503	268.55	147.758	96.5438	407.645	124.162	214.707	209.448	102.74	108.751	113.601	114.94	195.659	148.193	154.115	108.757	181.624	191.972	175.364	145.877	103.828	105.83	121.774
6161	308.98	326.265	124.332	222.947	307.141	122.489	153.577	177.903	210.374	113.03	96.2334	293.489	240.035	343.199	234.457	93.8358	82.5127	70.8936	263	56.9513	261.668	133.023	162.151	381.669	216.361	198.692	201.334	277.783	186.879	126.371	473.613	113.764	115.043	275.252	130.334	131.188	125.61	115.155	286.04	137.45	133.944	60.8558	108.101	117.277	182.8	165.575	122.155	88.8775	103.07
65108	146.06	175.005	85.0207	176.82	327.555	222.136	161.941	206.415	261.975	77.8412	113.292	154.54	138.011	275.574	417.366	26.3171	21.3978	17.9832	244.536	25.2559	147.05	69.7361	118.483	226.023	258.723	252.939	169.796	141.589	152.403	105.935	336.702	110.406	194.59	82.7576	88.9351	186.706	81.9722	137.276	118.392	238.938	50.3607	94.2333	50.4329	198.092	177.656	246.568	137.713	147.79	243.051
3190	150.639	165.31	97.7609	187.165	198.154	169.61	232.837	297.244	303.37	115.618	115.047	245.873	161.388	341.052	391.868	83.8543	92.0876	86.7869	241.881	76.9684	168.451	102.284	174.934	219.852	209.825	185.548	171.003	182.979	162.386	71.4521	180.751	97.1001	237.742	125.957	74.0275	144.371	110.461	152.51	81.2748	156.95	219.411	215.344	349.467	171.754	166.744	215.812	76.1339	133.936	136.202
10103	3.48569	20.0488	1099.28	28.1041	59.5349	71.7261	18.124	109.134	2.15368	768.818	816.687	3.41457	1.46604	12.7231	9.40358	2.99537	1.41836	1.54056	11.1046	1.08274	116.528	861.931	308.514	59.1086	52.2312	168.607	104.001	5.97556	57.1639	1419.92	139.55	498.207	30.7558	37.4842	1390.18	138.258	692.902	235.677	644.524	158.694	47.9471	20.5174	56.611	153.44	61.0052	16.8831	630.779	767.539	1554.74
114908	224.893	209.297	38.2257	125.545	222.461	104.937	332.905	270.295	258.859	66.801	72.9314	309.299	133.952	322.417	276.782	166.566	132.539	119.109	494.8	124.588	225.763	69.4034	191.348	369.422	244.047	208.311	187.975	200.755	195.117	33.8791	103.164	63.5356	126.39	130.992	23.4885	176.088	82.4553	178.061	51.8991	315.576	104.889	271.203	258.211	172.151	201.178	229.505	92.3555	98.8874	57.1295
6165	291.711	300.749	103.91	255.209	276.92	99.8267	158.791	203.171	269.805	105.497	92.9728	302.801	303.605	166.153	290.635	70.0329	62.0366	62.2631	281.079	42.9401	271.713	111.992	144.379	158.128	256.524	187.416	181.97	327.832	249.105	95.97	444.733	113.65	177.952	176.447	104.905	125.95	117.191	115.918	235.227	147.383	127.56	157.419	277.486	158.664	199.095	162.523	87.7492	82.1779	92.7691
3315	11.3562	41.5445	196.131	101.831	202.487	565.528	272.916	75.9408	33.7231	100.452	173.613	28.4293	192.507	138.031	150.311	345.56	143.078	94.1488	105.571	191.192	568.686	111.952	256.557	105.14	229.763	271.375	523.998	80.3907	209.265	170.989	271.444	110.165	333.285	230.039	184.189	295.117	141.627	78.2421	139.433	165.704	50.683	272.807	80.0785	184.804	72.9192	43.4028	73.1225	113.459	356.884
4493	0	0.339028	890.987	4.93038	26.6478	2.64732	2.53542	235.005	5.06902	157.46	146.099	0.460772	11.9641	208.439	290.062	1270.67	1210.06	884.135	23.7135	851.327	19.8446	396.373	63.4856	151.964	203.392	47.1008	195.801	1.6047	197.318	544.585	59.165	293.005	1.99646	105.902	1083.02	16.4584	478.544	103.338	675.925	43.8651	2.21937	82.5279	30.2865	0.256862	0.874338	10.3777	2.18942	17.1472	21.997
7879	154.714	171.306	169.639	147.795	194.34	175.113	196.376	176.643	263.915	161.196	158.772	166.692	202.586	246.392	243.238	118.327	117.46	101.207	176.357	97.2569	250.972	163.451	177.14	183.365	203.262	215.324	171.263	200.688	193.128	150.709	205.572	105.881	205.439	160.556	176.133	144.939	160.303	148.683	114.441	201.559	139.109	154.788	390.453	214.574	162.94	190.535	96.1109	131.089	177.478
2547	265.123	188.091	76.4803	164.31	92.2071	91.9145	207.327	251.39	400.883	90.4403	85.3944	417.727	132.682	300.92	283.747	56.629	65.3545	51.9396	271.605	50.3707	170.879	100.258	190.405	113.866	137.843	233.12	176.24	212.461	148.996	90.8488	363.514	101.365	195.313	139.77	88.6817	130.251	100.324	122.835	133.29	169.91	309.182	300.249	399.086	280.122	197.414	108.799	62.0825	109.085	129.838
6157	240.764	322.973	120.684	223.276	233.856	189.768	144.118	213.179	256.313	117.072	108.163	328.501	244.309	242.18	249.731	82.1178	58.7688	60.1379	288.375	48.1334	274.744	114.077	142.484	258.373	238.301	143.387	152.483	220.596	164.668	101.48	414.272	111.602	209.819	242.722	117.027	122.437	126.972	122.605	240.428	165.409	134.648	97.663	159.29	93.8798	188.389	149.788	87.8977	71.6288	99.021
8894	206.272	248.604	41.5463	198.643	159.885	112.906	205.637	417.617	388.791	46.7841	62.1425	263.111	177.574	257.574	251.586	37.3564	31.9664	26.6398	171.364	26.0421	127.386	43.9733	165.997	166.128	299.259	126.59	125.666	243.036	145.588	44.3157	333.006	57.0421	187.411	173.902	42.4543	122.374	44.8388	109.079	59.1804	119.806	145.562	267.011	209.697	192.796	246.574	145.044	88.2733	71.1892	79.4654
6768	118.949	173.163	340.991	117.996	268.175	213.918	363.299	226.71	233.954	204.55	255.993	189.9	161.984	127.199	164.413	6.72418	3.78014	7.02377	258.526	2.35565	210.522	273.881	282.073	176.086	140.107	223.694	178.504	100.9	115.718	360.309	209.088	159.489	154.503	116.037	345.937	201.865	241.248	187.392	260.65	321.657	37.1292	204.628	135.574	216.237	81.3916	159.572	203.191	239.731	425.376
10097	142.214	188.051	109.78	166.831	187.125	132.06	277.081	198.227	337.597	161.62	153.714	264.036	140.004	272.325	287.363	35.2448	38.7024	37.5846	189.686	46.7331	147.416	153.932	241.297	189.489	190.997	180.759	160.824	225.241	171.036	85.4015	113.844	91.4851	245.386	107.602	82.6079	161.118	136.096	147.457	64.6009	165.821	268.077	326.571	381.241	240.63	238.305	424.416	70.8899	137.153	161.482
2114	129.657	350.965	66.5962	205.371	389.351	263.179	198.364	291.475	128.07	82.924	124.384	199.941	199.783	85.4987	186.24	57.1226	90.9253	37.5859	86.692	80.951	162.226	114.94	272.852	177.81	137.212	288.87	330.03	325.389	314.453	80.003	273.876	119.865	245.962	178.998	129.965	249.656	95.1161	177.682	158.482	198.091	28.275	36.3326	38.7425	23.4641	86.8451	147.638	58.6469	44.3582	58.4012
83443	139.357	197.457	166.024	169.898	163.807	209.233	185.93	220.153	267.956	119.708	123.606	192.82	120.698	254.237	282.131	100.593	93.6212	96.6855	185.734	73.1936	205.962	159.734	203.625	182.18	175.091	177.889	200.312	170.824	157.93	171.893	569.561	142.15	182.733	169.577	167.024	130.036	148.622	136.729	270.088	100.685	119.702	313.201	208.901	123.997	150.289	144.592	110.095	127.68	204.153
328	294.728	181.039	61.6136	213.686	111.755	111.702	118.959	399.581	237.822	63.8125	58.8561	319.728	182.024	412.157	492.041	94.8993	87.3656	80.9437	437.133	71.9226	195.837	67.7459	103.862	231.709	230.127	200.812	151.534	220.36	126.912	48.7815	227.199	67.6939	173.003	113.415	45.0317	112.77	78.5449	134.301	94.4588	118.015	103.843	188.919	212.072	119.851	180.487	123.041	54.1419	86.9192	94.5196
3934	0.0516092	51.408	152.334	353.66	45.6258	140.829	40.7651	230.154	6.59995	1344.91	361.244	0.202224	27.4738	17.4035	13.8452	4.75749	1.19001	0.201261	2780.78	2.80545	1630.37	88.7024	349.242	62.2249	33.0571	1317.28	270.595	4.95191	37.7048	627.681	212.893	260.445	10.3599	37.6109	190.596	1210.64	137.445	99.1527	58.763	793.142	20.0252	95.0288	367.019	107.885	71.9939	9.21505	14.1132	50.015	30.0608
9601	179.439	346.644	65.209	155.397	131.03	161.884	132.702	232.246	338.005	75.8096	75.4525	294.853	170.023	160.175	219.271	108.448	122.58	109.135	261.178	111.398	189.595	61.6047	175.912	98.8216	163.903	217.687	235.721	205.769	116.564	66.5189	171.374	75.2668	255.008	127.005	48.1225	158.949	64.4967	95.1504	61.3044	246.318	335.031	235.451	355.021	223.836	137.017	123.059	102.618	175.909	200.817
1603	166.576	136.689	179.912	134.419	143.063	128.308	136.232	296.237	199.899	162.689	130.859	194.373	173.187	223.537	226.439	144.324	117.537	96.5906	235.829	100.664	262.398	144.314	153.36	191.185	204.058	309.581	197.772	231.519	123.496	162.746	275.749	129.437	147.245	127.753	172.209	151.096	141.183	138.663	210.103	169.499	332.472	300.589	318.331	397.302	150.878	95.6279	168.659	180.558	280.273
22919	169.785	152.924	46.4467	169.188	131.241	147.926	290.044	320.811	465.471	61.5269	78.6122	200.663	164.922	365.851	388.855	14.4428	15.9497	11.7709	166.691	15.0405	105.688	63.8035	185.733	185.583	358.56	122.612	102.803	313.871	134.335	46.7668	213.105	54.5528	293.862	82.4329	42.4383	123.453	51.5396	120.143	40.935	134.172	109.642	187.562	275.723	76.9038	267.722	220.593	21.2209	53.4111	69.6655
3151	171.287	98.5108	114.917	225.331	192.703	148.918	154.759	317.173	352.012	120.326	106.296	304.511	134.772	248.06	234.373	97.9897	68.2581	90.84	127.618	60.8026	132.829	141.556	159.244	154.179	146.784	136.23	238.215	114.97	155.081	117.987	327.448	138.314	116.406	104.972	112.436	159.554	126.916	140.008	155.328	219.672	165.257	406.122	488.905	97.0915	117.736	107.769	31.4034	50.59	47.0061
476	110.753	217.551	340.712	100.935	301.494	88.18	214.725	326.906	279.503	209.504	165.098	473.249	142.276	119.261	120.358	28.0923	20.921	22.6782	227.981	19.0695	186.812	291.041	153.284	79.2864	69.93	457.546	206.73	414.275	111.866	175.805	221.882	157.99	136.868	127.543	423.523	125.572	215.421	171.262	176.803	185.989	57.0848	148.155	174.69	269.382	81.6289	241.058	48.3483	140.683	250.674
11034	176.529	284.48	120.192	73.1345	243.37	159.637	341.273	415.26	339.967	132.157	129.403	250.422	86.2112	119.516	94.6013	48.785	40.8986	34.8813	164.947	35.9553	198.871	115.807	224.446	63.802	67.367	233.983	168.544	331.376	210.196	91.8563	307.426	130.062	256.972	159.146	96.4593	118.549	142.933	183.444	114.332	177.722	137.839	249.769	242.583	202.401	72.1688	150.778	84.531	112.865	135.245
1164	179.339	212.365	27.7229	136.903	113.859	214.116	471.096	285.388	366.14	16.6627	38.9724	278.213	79.3804	309.852	456.628	4.8347	6.02189	5.24657	329.68	8.35815	169.171	24.9445	193.882	173.932	212.913	136.309	165.306	149.227	70.0893	10.9316	395.831	30.1888	269.059	91.8684	12.9468	64.6353	17.3156	71.7822	34.4099	103.849	384.687	125.132	225.566	118.799	221.381	209.988	36.6344	33.0787	39.8328
652	147.228	265.468	10.6927	84.5162	22.7584	14.0499	237.295	325.968	307.56	15.8215	15.9746	226.559	22.3805	703.894	731.495	2.38311	0.79849	1.63486	489.662	3.53262	137.707	15.1885	15.0581	86.9234	21.7798	291.933	28.1361	301.566	12.8269	15.5524	98.182	12.9793	142.987	59.5734	7.82557	13.718	19.0745	13.1675	5.11241	38.3038	7.35273	8.5822	38.8424	14.1159	378.748	245.021	145.262	126.501	146.206
2091	328.223	190.315	55.1498	175.19	170.085	97.3725	137.566	212.496	413.835	52.1845	55.368	342.445	90.6109	372.143	462.376	34.3103	40.6535	36.2099	286.37	27.1205	154.191	61.6083	118.546	212.213	214.413	77.8057	148.197	145.159	96.8797	51.3773	353.241	71.5751	143.816	174.617	49.2677	85.6615	65.217	81.3424	118.624	115.425	84.1538	146.32	160.479	81.2391	154.576	125.704	39.1004	52.1975	48.1262
462	0.0932936	0.134486	0.129893	0.234695	4.04557	3.55693	0.522218	0	0.134052	0.100475	0.0513783	0	9.64137	0.0864293	0	2848.96	3176.47	2921.64	0.150107	2102.74	0.0427826	0.265299	0.399739	40.8569	106.718	0.225411	0.0507209	0.0596769	457.052	0	0.123308	0	0.279515	478.756	0.0582976	0.0455494	0.131948	0.209145	0.503097	0.104822	0.310724	0	0.0874813	0.458517	0.0800386	0.382942	0.108563	0.148948	0.0902668
3068	135.236	104.41	90.0512	326.551	175.865	175.358	218.624	186.674	407.212	92.2584	112.351	179.116	162.669	334.747	366.281	129.234	118.761	116.194	150.588	76.4086	269.212	78.2791	194.817	315.5	308.954	79.5987	147.502	145.346	93.6812	83.9728	154.789	69.904	132.848	144.144	92.1989	160.203	83.129	122.582	92.4933	201.903	230.893	139.221	273.692	113.247	240.847	137.872	130.719	147.105	175.508
4713	153.45	246.055	315.283	126.006	212.261	122.491	161.125	153.748	155.771	198.715	207.163	207.221	110.489	201.153	222.608	271.785	281.022	195.23	146.689	211.31	241.306	222.776	186.334	170.105	160.78	178.624	181.207	135.115	123.763	331.38	396.399	173.725	108.655	232.815	368.024	117.385	195.722	122.56	464.959	102.261	83.8007	101.969	186.416	92.1086	107.53	128.938	113.32	122.744	252.461
6727	146.104	119.834	185.267	193.863	193.041	182.947	155.185	141.229	194.45	170.241	174.561	150.013	152.586	257.752	247.413	141.837	87.2573	105.12	115.223	91.0356	117.515	168.998	159.09	177.129	177.188	226.858	160.296	193.02	131.299	200.413	196.806	154.902	200.569	170.292	191.232	101.819	182.613	126.607	217.505	126.724	192.824	433.635	281.64	254.181	209.439	222.107	122.583	108.094	185.262
10857	122.525	124.957	104.115	143.251	143.98	172.607	172.992	177.38	301.104	112.147	118.528	191.215	166.293	132.024	148.908	510.453	574.812	505.02	185.385	340.88	125.028	129.398	155.109	166.414	159.77	285.344	216.126	179.953	186.664	85.0397	110.652	82.456	209.235	190.782	103.5	184.647	132.689	129.679	93.1655	156.74	90.6058	205.859	141.046	127.647	97.4482	114.134	136.478	154.999	195.269
1364	107.571	197.671	265.28	135.438	299.23	518.183	149.888	99.7064	112.378	208.75	342.232	99.1559	145.116	83.4881	99.3147	3.17891	0.142741	0.433197	110.09	0.190689	193.941	235.043	262.033	276.963	187.334	143.154	178.586	92.2696	150.499	356.641	134.088	194.042	177.383	121.899	397.703	456.693	221.328	128.912	364.422	224.897	52.9265	191.493	45.5251	219.043	100.278	90.6778	191.082	204.618	396.994
6138	369.062	371.026	104.324	170.175	240.872	109.93	157.809	119.743	197.831	111.174	80.9433	238.765	176.408	216.242	229.912	91.6871	76.3049	75.5591	310.333	63.3969	169.193	121.861	145.469	221.839	177.928	246.23	162.879	323.282	178.813	90.4299	339.27	108.038	120.877	198.134	92.9494	113.432	129.614	109.804	171.993	103.408	144.598	104.728	98.1595	120.022	203.321	203.512	78.2252	76.8077	99.2559
3158	10.4894	70.5176	379.535	192.501	46.352	387.481	0	93.5746	2.71942	436.463	92.9921	15.0516	21.8947	74.1152	2.9974	995.609	1568.93	1201.06	0.464509	963.63	23.2126	196.157	11.7744	539.215	105.804	65.8784	184.267	20.3959	194.652	198.026	43.8817	190.162	28.9282	318.82	293.135	122.066	577.858	422.516	519.689	241.586	0	0.121035	0	23.1752	13.2922	15.9978	55.8423	64.7341	307.327
3185	200.69	225.492	78.5034	257.791	165.297	183.542	192.339	103.931	297.658	95.8639	97.7062	281.705	137.582	382.417	400.206	79.7374	100.238	74.9413	194.616	72.6873	171.718	85.7351	219.213	218.152	239.877	123.695	211.161	133.143	144.386	68.9727	166.472	69.9896	158.22	138.419	63.4643	131.108	95.5226	80.3364	80.5064	129.01	165.416	255.363	131.892	163.768	238.428	142.204	96.9137	152.961	182.012
27069	136.765	333.495	173.274	169.304	177.683	118.728	255.289	140.343	251.441	175.562	111.627	223.842	85.6492	327.426	289.479	105.442	113.788	107.249	152.942	96.408	111.288	173.806	219.684	191.771	207.964	241.437	195.055	195.611	133.84	157.382	232.853	110.714	126.738	148.966	171.347	108.113	176.973	94.1865	135.355	107.448	267.695	298.353	97.444	186.039	177.263	184.152	68.0999	113.038	201.224
6418	152.179	167.805	45.2182	195.441	195.92	105.33	219.967	297.791	337.521	65.4674	72.3566	284.235	119.517	242.351	287.577	50.0923	47.1333	42.4635	238.454	37.206	173.823	62.9419	207.64	155.29	172.782	167.311	187.73	150.595	141.242	45.6001	199.537	68.6327	244.992	173.014	45.9378	135.6	72.8244	147.143	65.1534	175.091	263.359	154.947	451.571	128.222	182.58	231.018	56.5901	79.879	76.4061
5688	183.275	163.587	68.4359	249.676	193.284	145.589	228.505	305.481	398.981	54.4083	81.0784	279.713	208.799	271.909	243.69	79.7431	78.8782	64.0779	225.278	63.6784	293.655	57.1435	178.3	149.712	262.281	113.561	95.9775	213.007	137.647	71.7185	393.164	59.6028	165.904	112.107	68.0852	145.831	52.7223	112.04	78.5643	179.819	104.535	280.951	200.714	84.0768	183.759	150.4	58.4044	74.6383	115.681
226	0.375297	0.714899	266.993	108.658	611.732	246.386	217.678	315.266	203.32	144.063	125.988	184.292	320.796	208.511	210.916	29.193	18.1981	15.6809	446.802	23.4403	352.702	182.207	180.236	306.757	201.225	310.029	427.853	85.1032	125.069	220.019	308.023	99.2353	84.9337	118.824	313.247	159.95	168.054	127.779	253.496	291.361	431.015	269.786	367.501	211.854	92.1425	202.394	2.51115	1.60495	0.920771
2980	1.88423	2.08938	2328.39	15.3142	7.50171	6.78916	9.55555	3.33674	1.87438	825.132	788.317	3.12364	2.96094	7.5195	2.62134	0	0	0	1.16603	0	0.531737	1088.95	96.0536	4.50979	5.81414	13.0741	10.4016	1.66886	0.4468	1681.06	9.38704	417.053	1.51989	9.23171	3532.46	5.23666	772.627	165.714	1442.64	46.7385	0	0	0	0.474902	1.36783	2.67723	17.2037	58.5459	449.325
6233	267.729	339.679	91.0898	192.855	191.401	104.677	124.514	137.651	191.497	90.9478	70.3478	274.991	167.717	239.853	228.656	79.4951	54.0722	46.6838	304.52	38.1811	200.892	109.604	164.492	225.823	216.367	162.678	155.942	233.299	130.932	101.656	356.476	104.392	155.636	210.207	114.497	96.792	107.698	91.0837	186.055	97.2811	203.904	134.414	204.575	159.153	215.54	177.967	40.2582	46.3581	57.9221
3397	26.621	87.0672	279.194	255.762	39.3903	273.958	59.4056	79.9609	185.106	291.455	160.53	42.1307	327.615	89.1064	75.5046	92.2784	56.2481	19.5629	22.9229	80.6138	172.014	199.488	386.901	620.811	675.012	18.7466	64.2195	74.96	88.042	480.115	219.247	162.897	234.165	183.982	557.732	885.258	267.246	113.51	420.778	486.085	143.912	75.082	355.621	125.357	134.393	50.6546	139.245	143.204	116.62
6134	311.067	233.903	129.651	163.955	153.978	140.594	107.009	109.11	179.485	121.899	90.5921	329.752	223.781	175.546	162.215	90.0786	85.5246	80.4093	264.785	68.0928	229.944	128.806	142.153	182.71	119.17	219.155	274.73	211.171	154.803	118.524	319.4	116.243	109.283	178.441	120.074	172.179	117.464	87.4226	225.009	109.256	74.491	230.596	104.084	141.998	123.281	71.1946	93.0657	73.1623	98.5334
3608	201.135	119.563	66.2976	223.706	128.918	118.195	180.753	169.206	370.313	79.3963	87.5714	250.3	200.294	343.129	340.409	40.2214	37.8102	35.5783	186.738	31.6151	170.148	72.2182	151.975	186.409	189.387	168.484	143.731	232.156	116.025	66.7741	267.804	96.2904	189.028	107.271	72.7953	85.1211	69.6478	87.3358	77.0987	120.531	294.67	267.798	288.992	113.608	202.957	169.297	32.4807	63.9014	87.5621
1968	232.711	328.032	53.0472	178.369	187.533	131.497	196.398	144.559	233.421	66.3076	59.2062	353.892	188.646	193.385	187.911	53.2568	59.088	54.7758	289.047	40.6918	160.734	73.1943	141.47	140.498	133.366	266.449	272.072	352.871	195.944	36.7842	207.649	60.4065	197.096	169.517	38.1466	173.565	67.7949	97.3679	59.5082	110.624	129.033	95.4514	184.692	160.52	246.743	261.715	62.0817	87.8687	101.147
302	58.2273	81.0401	130.675	122.239	191.781	82.8436	208.138	103.432	91.0658	116.46	119.517	90.0815	225.725	150.036	113.083	25.92	7.73293	11.3231	233.735	9.4644	325.446	111.266	142.552	182.684	177.963	503.396	223.221	92.4158	140.425	131.826	185.841	101.322	94.9133	165.601	156.217	113.432	111.104	84.2918	141.18	133.47	237.279	231.216	984.705	459.899	243.061	145.974	337.384	457.399	429.002
6189	301.527	268.445	90.6928	226.347	229.25	150.702	78.2658	274.647	157.227	115.985	79.2737	191.187	170.31	242.102	246.254	75.9041	46.35	41.1693	170.106	32.1726	109.728	101.864	97.3112	357.179	308.437	170.067	182.375	288.763	140.201	81.5304	238.264	105.48	171.94	135.048	84.7984	135.022	130.095	147.015	191.66	95.3543	165.383	214.543	201.972	127.549	212.474	152.269	35.8707	36.3345	47.1413
374	90.6286	543.21	15.1196	35.1239	240.319	70.7583	379.223	303.405	60.5455	16.492	55.1746	38.5315	26.2795	151.509	323.032	1.87653	0	0.325258	162.245	0	54.6643	16.337	204.703	24.1348	220.752	154.929	37.7635	85.5978	38.4892	31.5728	141.349	36.0128	122.871	124.086	54.6622	142.885	11.3953	82.9063	72.1697	99.8036	409.187	38.992	270.386	139.455	81.7021	824.323	113.789	90.1239	115.336
388	106.079	95.5296	108.145	100.368	148.485	235.01	64.7872	36.1334	80.3838	150.791	189.141	32.4926	323.008	93.8616	52.4011	1172.46	1512.01	1300.38	166.931	202.231	289.803	88.787	170.825	313.132	190.94	61.7166	153.037	86.7823	360.176	140.789	52.1127	201.308	34.949	186.947	120.451	98.3895	178.996	120.658	155.674	137.666	88.9931	74.253	39.5796	46.4795	194.842	136.579	49.8459	133.391	183.847
1800	63.5184	570.886	0.922965	155.281	207.714	344.352	219.492	231.045	739.07	0.486771	58.5113	300.574	194.914	247.104	289.735	0.0470791	0.08174	0	48.1909	0	109.963	0.95969	343.127	215.824	45.5801	118.475	43.2155	310.011	42.1703	0.432059	301.485	4.74658	238.334	316.087	0.941452	229.59	0.298318	47.0486	0.69639	96.4546	0.0501791	0	0.0565097	0	135.847	141.803	0.525957	0.432968	3.44023
4953	218.349	273.501	21.8973	97.8983	153.145	155.249	184.332	183.363	518.328	36.24	35.6553	450.217	183.917	344.845	403.08	18.104	15.2641	17.3377	265.747	10.3576	76.4042	31.1961	112.154	105.349	153.676	213.406	123.756	166.901	84.2006	20.7716	260.465	42.7953	158.594	71.2458	34.3451	59.8287	24.4053	48.526	65.8459	98.5322	425.856	26.7879	203.808	37.3736	173.595	250.811	6.91964	22.4478	32.9884
93621	68.1827	142.215	96.1418	122.841	167.419	78.0626	218.698	247.937	208.484	105.613	89.4683	96.6725	123.18	336.981	396.902	131.331	137.098	123.437	209.863	98.0325	152.39	92.9264	168.766	142.463	185.701	172.97	137.906	142.824	97.1433	85.1016	171.944	92.1607	133.69	112.727	97.9457	94.0898	105.835	106.404	120.894	94.3729	211.209	401.956	401.26	214.7	124.506	104.266	103.416	135.092	161.305
7416	155.556	308.133	91.9909	193.401	265.815	115.145	257.262	175.917	184.591	82.1363	73.8067	291.33	216.381	178.17	190.432	54.2635	57.7873	71.2101	213.327	53.0092	165.46	95.8858	215.582	141.73	143.966	244.769	236.278	248.711	197.403	81.5282	238.549	74.4928	144.091	209.134	96.1944	99.3212	111.959	94.2251	101.196	140.386	111.678	189.187	213.59	190.341	229.822	224.699	178.862	200.607	287.396
5216	100.236	156.64	257.389	224.907	128.776	204.362	100.16	100.397	281.674	171.917	203.754	153.324	176.612	211.715	152.069	141.501	72.7351	91.5585	101.04	86.8966	236.055	178.508	160.057	132.565	138.727	176.565	212.565	71.9498	134.088	283.366	254.655	134.48	133.556	205.894	293.182	87.9482	152.744	109.144	254.52	124.701	141.625	174.618	160.661	57.9332	134.885	55.6677	112.295	132.002	226.256
9643	144.419	125.62	71.3322	135.976	176.052	179.371	229.503	203.166	202.635	83.6876	98.6239	197.243	195.402	183.161	215.029	76.8363	101.385	72.752	184.961	74.1541	165.504	78.7179	160.493	166.049	194.332	207.892	225.948	156.709	144.732	61.4494	154.204	88.4512	235.66	145.41	56.6341	212.094	78.2754	127.283	73.2273	128.741	270.583	309.3	334.859	215.675	126.037	180.382	112.46	110.14	101.734
1892	89.1019	194.32	121.713	184.889	75.9106	104.672	119.019	93.0096	206.078	90.1927	67.6361	182.511	62.5761	129.654	155.427	474.382	784.827	644.357	122.355	552.912	95.3798	94.5639	119.902	67.6828	78.2727	179.916	149.846	126.65	100.465	115.89	196.235	97.3358	110.251	261.316	150.685	76.7464	124.505	70.1464	166.359	76.6172	74.573	109.5	66.0945	104.194	215.632	100.593	120.422	137.045	284.344
7076	70.9651	33.0967	60.2069	112.688	306.789	230.687	145.259	104.021	73.593	63.6319	140.529	66.7384	522.275	77.4447	43.3138	105.191	56.9106	42.2976	150.003	66.7458	645.563	41.0303	128.873	281.336	424.1	179.651	506.973	109.001	294.318	64.6652	129.73	69.6273	32.4698	535.486	69.2931	77.0823	34.1373	122.017	58.9576	82.5005	99.5515	385.795	398.36	107.316	89.074	46.2967	278.63	357.159	470.904
3313	190.356	204.941	56.1196	184.086	156.449	91.8046	248.143	166.528	247.331	76.2752	59.3088	384.201	269.403	212.63	200.557	113.803	158.739	118.781	205.368	116.415	161.675	73.3931	237.588	135.001	182.505	191.252	240.296	211.728	192.558	54.4105	217.803	69.1679	184.317	147.229	58.2061	77.1244	88.7276	97.7152	98.5038	112.888	233.949	350.053	273.752	150.04	193.9	201.021	38.0566	82.533	94.9455
9761	168.071	324.367	50.4015	193.799	153.579	83.0096	148.868	168.172	316.941	60.6795	46.4521	423.747	78.6584	203.152	273.531	33.292	29.7332	26.9168	161.946	16.9375	88.5894	66.3352	99.0254	89.1809	89.4948	383.193	221.912	217.876	96.39	38.7204	216.291	67.522	280.775	89.2345	31.3825	85.1431	75.0029	84.3297	65.8871	116.783	49.4367	117.474	95.5654	58.3405	166.829	224.397	34.6022	76.9693	97.6944
2665	215.575	192.552	100.504	190.623	171.029	86.7194	239.946	149.435	285.693	128.131	121.491	269.95	146.162	254.918	263.107	102.944	103.624	92.2659	179.811	87.0546	134.212	129.119	225.094	198.293	188.668	175.201	199.717	161.416	180.192	108.608	169.548	95.7575	146.459	182.527	101.46	125.54	131.855	112.774	99.4993	126.667	172.041	203.891	129.011	173.602	233.982	190.413	65.9152	105.519	150.292
3655	86.0693	220.156	40.0737	131.062	140.899	93.0558	184.791	185.684	296.084	51.4182	60.3447	155.975	124.347	196.944	427.623	5.48321	2.97931	3.41323	161.293	3.88207	100.405	54.7666	176.712	165.972	121.942	151.448	108.85	187.293	121.277	38.8932	115.428	47.0249	290.151	78.6844	29.976	90.4545	52.7238	114.318	43.5489	86.0814	51.1057	27.7933	531.426	274.459	390.972	151.267	63.2844	128.687	139.206
1728	139.269	161.669	20.2903	58.5303	147.768	28.9061	272.893	246.098	643.059	27.2955	31.0699	244.203	105.835	152.243	138.887	1.22757	0.412518	1.38371	146.356	1.06281	55.3931	26.811	187.472	114.109	110.456	209.142	146.858	245.809	113.247	24.3971	441.981	23.495	255.823	55.9739	33.322	89.6388	28.4974	56.4199	28.1939	92.4634	413.54	238.836	336.997	530.888	232.375	140.6	56.8622	100.675	197.822
4627	114.129	148.345	208.464	151.718	146.629	155.259	287.871	124.05	128.264	172.821	193.597	159.323	169.801	129.798	108.299	82.9024	73.8916	66.9627	241.721	63.4081	300.65	201.452	221.38	122.704	107.111	194.792	211.91	89.6807	181.017	140.108	100.889	108.882	71.3775	155.252	151.746	175.103	213.963	187.309	119.281	222.291	52.8266	304.129	243.887	121.838	121.338	80.0109	195.281	323.407	428.087
37	80.5729	101.218	267.603	221.266	106.448	201.466	128.777	103.92	104.643	216.106	180.946	117.77	171.36	124.036	58.6602	295.957	332.112	278.777	130.84	236.8	127.693	205.938	112.681	122.264	99.0839	262.489	220.048	111.906	163.511	270.539	166.229	211.094	97.7698	251.399	284.974	75.3999	239.734	127.88	307.523	107.443	161.449	181.143	76.3956	62.6808	226.544	70.5223	202.611	192.566	311.589
8991	13.7923	179.72	624.428	87.2749	32.5943	63.866	94.0673	51.1264	52.8932	551.548	334.054	25.1081	36.4853	45.1356	46.7881	362.737	227.745	229.279	18.5939	140.115	22.7739	665.744	483.227	65.9094	50.9832	90.0019	48.4202	61.4263	54.3792	950.873	524.118	378.787	50.6663	63.2062	839.563	356.278	798.287	179.74	925.921	340.107	25.5161	25.5321	4.01675	45.9234	14.6597	17.1482	60.6383	58.0191	99.5626
6146	58.6389	48.5976	90.8057	199.193	251.47	80.9092	134.912	238.82	151.562	103.067	63.5487	258.194	145.157	432.88	346.327	67.11	64.7197	56.9061	292.199	45.1709	188.466	83.6821	105.025	419.841	268.253	157.702	163.519	198.163	152.226	61.7497	281.254	93.5395	130.303	119.741	63.6511	111.84	103.835	103.158	136.559	126.002	163.883	143.715	218.933	171.148	218.096	187.793	11.0463	15.3168	19.8024
23524	143.383	138.987	122.884	171.891	206.657	172.254	122.059	99.4568	173.028	159.89	138.919	231.855	212.007	215.25	218.027	163.046	177.969	140.782	171.835	136.141	157.916	160.309	140.84	166.961	130.256	95.1403	124.433	113.064	115.223	85.4208	64.2557	75.5751	145.198	153.026	82.5975	159.861	126.806	140.552	78.3327	110.635	127.018	185.932	184.024	128.347	167.658	186.007	125.478	122.638	123.309
9375	152.291	338.174	117.456	136.711	314.497	203.263	158.145	135.719	427.676	144.1	144.825	281.419	164.23	143.721	154.273	76.484	83.2697	81.6524	127.298	74.7102	120.03	134.159	171.546	119.75	129.792	205.195	146.942	195.972	230.737	103.147	213.211	118.82	169.529	192.216	95.8008	200.966	128.231	120.782	80.8525	170.323	124.578	101.244	185.441	197.43	145.06	349.151	43.3778	107.471	128.762
9550	89.4863	163.798	105.586	150.635	151.962	154.48	228.05	226.024	187.243	127.955	132.81	133.162	108.597	275.755	199.73	76.3258	68.1454	67.1982	168.792	64.486	153.482	93.2346	128.35	266.242	200.923	245.02	137.913	162.265	105.101	100.524	167.391	79.569	171.922	156.981	109.389	127.246	91.8837	119.006	98.6359	125.751	310.041	166.082	176.711	142.564	166.231	200.194	115.016	119.361	139.78
5355	81.1819	55.3995	69.8468	145.667	160.734	248.02	101.624	82.1746	193.736	80.7639	81.3199	217.731	173.568	295.339	235.18	10.6792	4.02316	5.6159	157.698	7.21062	253.295	102.538	161.627	253.798	202.505	133.361	501.028	110.623	165.676	88.0822	212.043	81.6981	120.648	223.306	99.8467	180.645	110.441	95.6947	127.068	133.742	163.434	210.941	220.21	64.2272	71.252	49.2959	63.4795	82.1524	62.5764
201595	108.371	302.101	38.9242	148.028	107.998	63.5785	139.348	238.083	332.573	54.8122	50.4387	199.022	99.3614	335.37	278.697	32.7794	36.0893	32.277	101.268	33.6067	97.0849	55.0467	114.547	164.68	130.373	189.059	98.7458	415.193	125.796	31.695	187.713	44.9787	129.807	113.092	30.7647	91.9555	56.5291	115.073	35.1643	151.159	125.091	88.0395	101.589	53.591	365.629	431.476	34.6578	67.9894	66.868
688	126.175	91.0042	149.394	237.155	362.924	160.868	78.1326	128.334	205.378	184.985	164.197	210.802	263.2	158.341	169.697	4.13741	1.89644	0.357992	68.7163	0.658046	108.417	187.716	164.597	196.592	219.658	138.916	225.488	124.697	184.811	130.213	97.3005	165.655	130.813	165.18	109.16	169.441	260.64	186.618	147.011	205.938	117.302	61.4687	303.732	342.303	245.213	182.652	154.986	213.825	185.644
10574	138.119	180.398	45.8214	110.697	137.916	111.853	251.511	164.769	271.49	53.8457	52.1091	279.779	105.893	286.806	295.249	47.3295	49.4046	38.2725	264.65	38.1662	144.749	47.9106	168.862	110.582	133.464	159.477	134.15	152.225	103.681	51.0208	312.747	50.5706	185.163	134.712	49.5977	81.9442	49.3724	72.2342	72.9995	106.287	200.254	179.81	251.834	134.846	163.753	261.291	47.143	78.3202	94.3729
7812	228.659	123.618	129.233	86.428	219.567	98.0008	126.094	125.686	151.481	144.774	138.409	194.016	147.576	165.29	177.064	82.157	102.646	92.9926	233.927	72.7122	198.237	169.37	119.319	136.631	142.918	185.606	152.251	163.212	148.542	97.6107	106.213	117.209	156.752	101.947	107.369	158.916	165.173	130.776	103.691	162.28	191.012	286.568	471.014	139.132	113.429	289.995	75.2078	127.774	149.441
216	159.038	311.381	48.2032	73.8781	7.9366	26.5194	29.0585	271.229	565.559	66.903	44.701	270.269	73.3977	21.1323	49.2993	696.923	360.869	656.55	52.5842	467.486	10.2481	61.541	16.7444	38.3245	38.6191	418.995	76.3603	294.269	180.209	25.6239	80.6152	44.6812	600.165	141.154	26.5182	13.9637	56.0898	20.6689	47.0094	32.297	65.8018	27.8522	91.5841	687.451	116.475	55.222	60.3979	85.1305	209.867
3122	0.128862	2.41487	497.247	112.893	86.0724	319.065	13.5447	0	0	701.882	419.482	0.126232	287.867	0.358141	0.194211	291.535	202.049	206.872	3.11003	299.207	1088.62	630.87	344.903	308.53	333.993	0.103783	193.851	0.741858	468.834	812.876	21.0345	259.214	2.8956	335.079	469.05	512.318	384.373	214.928	435.009	244.543	1.18027	154.982	1.69167	4.74995	0.221107	2.24799	0.0749763	1.54301	4.3015
3301	97.9085	88.7071	50.9774	114.869	174.652	228.807	281.306	230.098	276.506	69.6891	85.0473	143.348	135.588	231.058	284.422	117.103	103.298	102.139	160.157	120.3	198.215	52.6434	169.652	143.531	241.229	142.769	144.136	108.021	129.629	82.1572	115.074	75.421	226.862	121.712	44.8903	102.596	57.3811	124.814	73.9601	169.033	225.479	425.679	312.846	267.052	133.889	264.152	42.3602	98.8251	105.547
3417	81.895	204.506	69.4886	108.855	57.401	46.4889	180.88	393.687	267.051	58.473	44.543	156.187	28.8013	240.652	208.624	139.664	124.348	183.867	108.466	107.659	45.7747	54.9426	139.272	98.6533	100.569	218.439	96.9876	190.322	110.179	32.2125	167.051	43.5739	214.615	91.5999	35.9141	58.4752	66.3386	139.045	63.0899	88.3839	452.661	289.561	157.976	287.82	120.197	128.819	41.4086	96.2775	117.758
8668	134.871	151.622	69.6939	191.895	192.608	97.9625	157.419	216.118	229.654	76.7194	68.4041	249.157	99.3916	135.267	118.675	73.5783	64.0041	64.4473	154.387	55.3195	135.581	76.5705	149.474	67.3873	80.363	215.55	213.971	165.389	140.231	82.721	386.097	82.0309	139.875	120.672	74.569	117.693	85.1319	98.0156	120.365	133.918	118.789	206.912	279.387	150.774	236.626	183.537	112.716	125.869	185.867
9588	111.356	136.063	369.022	127.795	96.0149	62.5488	149.351	116.02	236.604	201.992	138.385	116.797	108.148	224.014	207.001	297.342	261.907	323.834	131.125	215.97	115.904	299.105	126.001	104.616	126.781	121.112	96.9107	143.353	101.982	223.086	179.694	133.936	125.999	111.166	494.885	46.3387	202.387	98.8863	272.388	86.4774	220.777	133.701	141.99	90.758	186.884	141.658	121.026	118.654	299.024
5834	42.9316	150.773	111.258	20.9835	174.335	120.018	253.899	470.377	88.7311	146.53	137.534	61.3228	67.118	38.3554	45.0619	10.3107	7.37574	4.36104	56.7082	6.78521	227.68	126.855	351.632	40.9516	81.3143	136.85	124.35	101.618	310.882	135.082	265.714	122.793	84.8857	111.374	162.092	313.81	167.898	199.203	80.092	216.351	148.852	77.4126	213.333	168.811	16.0675	48.5952	336.58	502.99	942.551
51012	164.638	102.153	68.386	206.355	153.573	165.975	225.988	315.599	266.262	84.8216	84.4292	230.317	164.819	196.129	228.508	11.3836	16.007	14.7285	214.71	14.5428	140.964	82.308	168.791	169.549	331.409	89.8256	84.5839	249.294	152.691	55.0821	173.594	57.61	195.382	74.5183	73.122	141.938	82.7897	133.68	52.8845	136.737	112.612	185.067	140.743	95.8066	266.166	255.682	57.4786	66.2996	78.5361
7203	157.472	165.546	29.6065	157.694	127.538	101.934	227.591	182.091	355.891	37.9992	43.9716	179.995	128.702	303.826	352.469	33.1599	35.858	26.6545	208.124	34.4609	149.416	37.7527	130.161	129.677	173.941	127.221	97.8431	222.02	90.1634	32.7275	285.099	40.7767	211.239	81.1151	29.6025	75.3804	40.787	74.5888	46.5199	88.281	314.467	185.136	202.014	146.61	232.108	189.186	38.1681	68.8828	105.693
6647	73.1991	146.502	129.612	109.284	156.39	88.3696	63.107	195.395	164.812	96.0781	68.3414	145.972	66.1186	152.05	96.4074	525.569	359.352	446.661	130.263	420.301	142.026	97.5268	73.6259	75.94	115.65	166.069	123.652	105.979	157.713	157.555	336.084	81.8439	158.547	157.554	153.354	139.803	99.5416	96.6546	143.746	87.2471	159.176	221.864	150.3	237.094	112.667	232.01	60.1296	78.1283	152.003
7284	135.637	188.406	92.2748	161.609	286.302	97.5519	97.0759	168.518	335.783	75.2873	62.1979	222.587	114.945	299.222	286.246	98.8402	97.2814	82.7522	185.34	71.574	137.757	78.6498	151.659	103.163	129.978	124.945	128.806	120.608	107.132	87.2025	348.805	66.9593	128.061	112.584	95.6723	83.3683	104.521	100.705	144.189	260.729	159.172	129.35	139.684	82.1604	186.247	384.507	57.6832	96.825	169.395
25873	218.23	237.039	119.728	207.79	289.172	83.8672	147.604	156.327	97.3263	84.5974	55.4936	240.161	161.263	216.095	211.28	73.1617	55.4875	42.6555	217.381	39.6331	245.962	98.2277	153.666	260.109	227.996	132.959	168.574	179.114	154.082	98.823	422.057	97.8648	94.236	239.694	111.871	117.182	101.959	93.9884	251.396	94.3349	87.651	49.9231	71.0025	79.924	143.408	112.753	97.8704	71.5726	86.2231
10134	102.964	187.617	108.436	98.6354	178.278	162.181	149.893	186.677	235.469	68.104	78.513	191.658	175.585	155.195	152.669	67.5705	59.2984	56.2989	182.405	49.4001	165.635	78.0437	120.169	111.923	122.538	288.212	201.46	179.252	87.9726	101.7	215.392	80.5692	165.59	142.503	112.379	182.822	76.5909	100.404	113.122	140.477	135.089	370.179	148.183	119.405	97.7453	120.656	87.8502	106.982	184.376
3688	132.152	169.478	72.0738	168.485	139.009	188.987	200.822	75.8503	157.675	106.551	130.384	143.339	152.918	125.632	138.15	68.2112	61.9694	70.0551	142.143	61.1144	189.105	119.154	174.284	150.801	166.388	162.831	140.114	175.912	221.303	61.9306	63.2339	84.0562	160.582	158.069	59.9456	115.391	115.827	124.292	39.9955	105.334	573.922	335.77	430.68	191.347	244.891	167.064	85.2567	198.59	147.936
4609	231.338	156.283	15.9937	147.808	168.068	133.305	170.511	239.867	177.694	21.3688	23.4584	149.84	84.805	370.688	428.013	18.2914	18.0409	8.18058	335.208	6.06085	322.243	21.6003	170.189	237.112	280.111	34.793	99.924	116.9	135.332	14.5536	126.258	25.6315	126.757	130.504	10.7844	156.394	29.8505	231.152	53.6472	178.378	69.1048	25.1972	62.7223	94.3651	243.549	160.039	21.3621	44.2265	32.4661
1992	73.7552	119.654	94.896	153.055	124.648	110.541	169.033	100.111	99.1605	71.9685	74.0141	115.935	96.6059	180.761	171.458	14.5348	8.31548	12.3005	103.402	12.7509	289.406	90.2319	126.851	114.121	84.9532	298.186	221.462	87.06	75.143	82.4545	236.294	89.808	125.063	58.908	96.0744	74.7271	84.7862	59.1284	96.2661	95.5378	275.435	16.947	320.631	153.712	194.631	82.7702	422.775	456.931	419.818
1718	53.3057	68.7579	65.626	90.4571	44.6255	40.5856	234.815	143.273	131.914	57.2416	39.7545	118.256	34.6748	357.748	307.433	440.594	371.669	467.464	150.554	343.911	75.337	41.0776	117.374	107.443	95.2423	105.367	62.1603	100.246	106.866	49.3608	148.015	23.0909	165.493	120.751	48.5036	50.5169	38.6154	52.1809	25.593	97.6774	129.649	340.102	217.298	180.03	101.636	123.779	63.4303	154.596	231.295
7018	0.17332	0.152685	0.25472	0.024223	3.62323	2.65371	0.131752	0.0475007	0.0968496	0.186661	0.0530279	0.0377297	10.2749	0.107045	0.014512	2011.39	2332.51	3268.68	0.23239	1734.84	0.35325	0.273817	0.0275049	23.5486	58.7601	0	0.0837591	0	332.086	0.294543	0.139994	0.130947	0.0288489	597.146	0.204576	0.0376095	0.17704	0.0863442	0.252207	0.0540938	0.16035	0.127161	0.0722321	0.157746	0.0165217	0.0395237	0	0.0153731	0.037266
6238	131.683	328.162	176.367	62.8207	185.128	182.495	174.368	195.223	216.394	119.194	162.296	153.105	58.0286	49.4981	49.9674	138.51	111.38	138.752	114.254	99.9753	169.55	123.767	194.994	51.8913	70.5284	82.0651	105.592	209.959	180.31	141.679	167.911	103.867	137.05	299.692	125.013	164.455	138.066	152.543	109.646	186.985	62.6491	78.4638	94.3956	162.635	49.2846	111.559	147.227	154.118	204.634
3646	280.856	154.344	39.8686	122.703	210.21	129.439	135.353	237.512	202.964	57.8917	43.4898	240.59	208.688	223.294	241.594	33.8393	39.5473	36.4729	312.037	28.9239	110.392	59.5196	114.357	189.817	168.367	96.2523	101.352	191.181	176.034	32.2566	191.253	55.4709	200.203	99.314	35.1348	134.161	71.8695	135.962	82.6736	119.08	206.616	124.55	150.907	127.64	180.579	215.303	45.1321	48.4143	48.223
1655	147.162	129.298	121.163	162.512	148.875	124.244	194.115	190.942	181.469	143.041	168.282	157.581	236.624	142.222	133.245	95.4576	92.7719	92.3084	251.864	89.7094	213.525	139.414	198.918	111.948	115.612	237.261	154.747	168.073	168.294	111.377	114.649	137.136	173.105	129.62	108.478	121.98	126.061	166.798	116.773	134.81	218.179	418.875	356.163	202.618	168.663	219.918	62.6641	125.59	156.31
5861	98.0659	102.409	94.3194	92.2754	144.254	121.286	204.826	167.094	227.568	118.948	115.031	188.571	147.229	186.983	203.312	59.952	78.1247	54.6741	199.964	62.9809	151.51	103.633	159.421	146.999	140.819	189.472	140.696	151.309	109.195	86.7173	119.421	100.494	166.165	102.91	81.8344	110.741	119.567	114.37	82.76	115.428	209.989	228.93	249.375	235.332	146.303	225.069	111.417	116.054	136.797
6142	430.386	518.284	86.1759	132.735	144.181	89.838	86.5895	104.201	110.506	82.549	63.8202	192.019	98.1208	174.816	206.478	74.1275	52.5846	40.1221	221.183	30.506	182.354	76.6808	77.1795	190.618	158.337	98.7558	138.059	92.2566	112.014	101.814	409.254	82.1744	73.3496	279.681	116.279	83.9792	104.009	74.6195	201.32	56.5645	95.48	61.6273	124.233	77.1124	150.917	92.2606	106.445	87.8798	128.823
334	122.318	119.396	137.094	75.5982	151.022	69.9075	214.536	243.964	191.073	122.948	123.534	203.831	82.5448	174.053	192.59	128.043	134.606	175.649	352.867	103.936	142.518	164.466	101.112	116.388	118.834	224.054	126.418	102.648	120.546	129.168	107.176	99.3085	97.2976	111.355	141.028	90.6262	149.157	118.149	107.303	161.833	66.9835	339.225	543.358	220.589	122.944	199.28	96.4204	156.145	222.52
54205	93.0927	160.444	75.9233	98.7544	95.9771	107.112	202.619	335.644	204.7	114.068	71.7198	220.252	66.7737	292.14	343.269	27.0894	23.592	16.2118	119.208	23.5658	73.2128	87.769	164.118	167.022	201.583	125.54	161.282	135.502	79.5714	74.1843	119.766	73.5417	182.865	73.5915	102.793	91.9507	110.126	101.796	97.3893	87.0285	200.171	223.803	224.349	142.779	117.553	192.578	22.7381	44.5794	75.499
3146	169.236	193.253	40.872	162.916	212.131	201.545	79.381	95.982	406.035	45.1975	59.468	283.832	139.68	249.461	260.565	42.9129	47.4067	46.6133	115.049	37.6819	118.489	51.138	102.828	158.756	146.611	98.1479	132.172	122.203	111.989	37.3408	168.44	54.7733	217.112	116.322	33.8585	79.2175	48.7381	63.1044	45.4766	104.409	68.6078	71.7814	188.672	80.6144	103.039	184.7	30.8425	41.8556	44.0877
140576	73.1141	53.4671	114.42	114.407	121.197	82.3383	24.8476	136.492	148.738	80.3083	95.9101	91.38	128.061	154.334	101.643	71.6621	48.8612	46.5122	151.573	49.3981	273.921	82.6694	43.4874	64.8684	66.0005	247.019	156.469	104.516	71.8896	108.962	234.414	95.7709	86.5036	117.85	162.513	31.01	97.7162	52.4981	133.268	73.106	380.37	321.882	605.756	233.523	230.315	79.7046	523.968	548.046	659.383
1471	124.433	444.237	298.67	47.0809	114.708	86.6286	115.247	256.328	271.577	152.231	254.638	79.1051	103.101	39.1632	40.9384	119.196	121.852	94.2939	125.333	142.163	174.514	196.251	128.31	32.7096	52.94	133.166	82.3453	258.675	154.361	299.813	289.43	201.951	90.678	220.151	371.359	244.449	146.789	134.523	309.227	212.761	37.5409	36.2553	52.1556	79.9322	40.1738	114.085	119.657	106.619	264.331
9377	107.488	129.839	233.801	172.402	183.879	119.826	111.893	119.275	148.065	151.012	96.9527	220.723	119.122	223.958	199.524	88.8563	52.9577	56.9835	173.698	75.2555	153.155	174.256	163.37	170.587	108.155	159.674	187.293	117.024	81.62	210.361	213.529	134.863	123.896	105.363	218.047	82.9856	195.754	98.9938	291.599	80.1851	64.144	109.718	126.277	140.089	134.488	113.18	79.986	84.5452	169.941
7520	146.057	121.911	42.5629	112.071	117.138	92.5514	165.363	220.563	281.191	59.9446	64.4322	228.583	115.341	254.287	266.77	57.387	77.2975	71.8428	225.749	65.838	109.216	66.6095	141.292	133.682	152.135	171.919	115.643	161.653	118.04	54.347	156.912	54.0625	167.803	85.8893	47.79	85.6613	59.741	101.8	51.311	87.3197	231.263	251.399	263.667	161.845	160.081	205.882	31.0588	74.4035	83.4621
55845	109.427	143.28	102.905	81.1036	125.001	63.0979	187.785	183.459	196.158	87.0907	87.669	174.026	113.251	254.554	179.941	82.1414	64.5039	71.47	176.173	63.3691	135.145	100.885	128.871	153.069	109.833	233.685	121.603	141.448	109.589	93.6061	261.328	96.8742	120.74	111.063	87.689	90.3937	92.9922	98.74	114.804	118.665	126.87	149.407	101.731	130.946	105.988	145.237	103.753	137.757	207.159
3192	131.218	92.3297	52.6914	161.946	153.08	123.728	181.437	187.7	295.921	63.7893	74.2384	256.015	119.665	298.755	342.91	37.2235	50.9095	38.7999	179.407	40.82	149.889	65.1628	156.327	190.128	184.304	123.436	149.915	141.88	107.556	44.7866	122.579	62.9621	173.368	94.5121	37.6313	105.541	72.3105	109.432	56.8722	128.241	167.436	172.858	258.404	100.043	123.511	196.809	33.3768	60.2662	53.9055
5763	100.643	37.9628	90.1476	155.99	147.979	84.2345	124.704	47.9018	145.577	48.8959	53.9479	195.262	157.962	222.425	257.27	474.537	446.611	540.531	239.57	382.182	205.945	54.1234	89.5203	96.467	45.9428	177.693	125.605	79.7574	59.4638	55.8001	102.575	44.4821	87.6963	107.914	58.0687	41.8217	41.2795	43.9962	63.9217	120.053	36.9654	80.5904	75.9179	48.4563	153.74	141.318	90.1789	89.4466	160.079
3692	127.007	170.376	94.694	214.061	150.53	125.18	136.49	323.835	346.82	72.5423	129.624	161.479	139.424	224.123	198.554	66.0413	81.248	53.2423	99.7035	40.6097	159.55	66.6467	116.063	174.233	290.686	104.926	82.9367	164.547	109.876	71.6606	228.064	59.3779	117.81	141.412	120.448	165.195	64.4133	120.282	95.6309	146.211	61.7485	74.8011	105.064	61.1583	154.993	92.9019	65.3672	73.9188	166.855
1975	212.647	245.451	67.5201	184.971	171.676	70.5139	128.626	129.26	150.779	70.6683	51.153	263.556	219.526	191.22	227.801	67.2161	83.0678	75.3539	291.903	44.558	131.243	93.6113	125.973	152.875	145.821	180.502	176.46	296.269	116.339	43.9077	122.661	67.9912	107.203	140.187	42.7642	73.0495	91.4956	90.8479	63.41	81.1741	248.2	128.148	135.944	178.109	287.806	133.073	49.2184	64.6783	83.0547
999	96.5038	124.948	202.678	94.0284	304.108	137.906	156.712	237.155	266.99	162.857	182.674	200.579	147.028	110.109	113.47	32.1669	34.2447	41.792	134.864	32.9916	105.628	201.166	174.234	130.588	150.03	159.273	116.59	118.08	143.063	144.616	120.687	118.459	180.608	127.202	161.155	179.054	179.826	169.874	106.065	204.617	29.8826	165.111	112.776	223.148	83.4685	163.273	84.0375	184.492	224.648
79180	37.6352	91.3133	147.807	76.2746	220.017	114.827	175.991	117.772	119.392	104.646	117.575	102.462	54.7403	334.231	140.747	21.4335	25.8107	23.2115	239.752	25.4052	271	101.037	97.2196	129.267	79.9855	191.364	150.048	83.2064	62.9295	140.884	156.379	94.2756	64.8723	52.6573	148.354	109.422	104.89	73.0115	123.102	118.583	87.418	60.1829	475.062	220.948	119.731	131.409	290.98	201.589	299.195
23193	154.87	179.168	69.9642	119.047	146.207	74.9514	206.317	186.089	258.716	85.9925	76.4352	293.214	144.093	197.795	225.25	98.1987	115.377	89.995	244.748	90.5819	122.104	80.6909	138.175	112.326	121.323	132.023	128.01	121.964	100.362	55.5477	119.89	67.3969	110.741	95.0153	51.9964	78.2085	88.1256	102.428	69.2087	156.312	168.403	196.198	313.58	127.369	109.826	162.678	60.0216	114.226	106.178
1650	142.878	184.642	85.3699	119.747	145.466	82.4093	132.598	153.706	196.807	89.6356	76.4819	211.458	94.9158	217.164	189.389	44.0883	51.059	38.0595	145.374	37.7535	90.3728	80.2261	104.457	148.485	127.151	183.86	121.576	164.331	105.298	70.0864	238.921	72.6478	122.183	70.7993	68.5619	104.445	82.5198	81.9104	88.6814	136.082	189.631	214.887	266.759	127.215	142.86	173.335	100.026	165.931	200.325
11171	101.122	179.969	37.4442	169.373	132.896	60.2577	171.86	165.179	237.541	40.0511	44.1654	244.778	212.373	323.03	343.934	30.1886	36.3258	31.6136	218.817	36.2078	107.524	35.5552	106.229	145.887	163.962	227.231	136.925	269.093	53.2375	34.0162	117.435	45.8227	130.027	127.021	35.1492	71.025	45.6862	83.7457	43.6204	110.768	357.42	186.976	275.546	60.0691	226.247	185.49	32.2503	55.8006	69.4018
1434	225.494	88.1006	11.6336	190.545	77.5672	74.5892	214.056	251.958	402.97	16.3615	23.8566	251.954	119.655	318.602	304.229	14.8184	15.4545	15.6293	268.218	12.6066	137.286	18.6385	112.427	125.974	234.47	88.4448	83.7278	173.534	98.9152	11.5765	164.568	21.4965	185.416	48.0278	10.3341	73.6438	15.6239	79.403	15.315	107.05	121.293	268.147	397.698	50.3105	289.031	193.046	13.0317	27.8587	19.319
7532	125.555	194.878	37.9383	118.479	116.595	112.693	287.572	136.157	208.122	55.0444	51.0624	146.669	98.3643	196.204	250.016	28.3825	35.2288	31.0751	206.296	30.7413	111.967	39.3751	115.371	118.039	136.655	192.639	156.464	179.168	107.081	23.2515	96.331	34.1452	234.835	62.122	19.762	89.873	47.2168	64.1426	24.2954	85.2003	177.846	278.776	281.288	161.951	131.244	175.376	38.4902	91.8884	98.5851
114569	119.86	128.972	92.195	54.8314	178.966	153.222	152.863	253.477	152.498	83.9772	98.2786	163.25	103.294	143.541	154.735	12.2093	12.1319	12.5645	157.802	10.979	66.6643	102.288	104.706	89.5133	78.1558	88.458	91.0603	81.6385	98.6898	48.1982	103.888	44.1975	193.242	55.6661	73.7718	153.151	71.0395	99.1261	32.971	95.0671	184.748	444.271	197.369	539.335	86.3901	128.253	92.8639	159.885	168.781
55629	176.651	109.01	97.7179	120.283	194.868	135.493	251.866	224.949	229.887	137.594	132.039	208.305	140.037	121.34	140.971	31.4098	35.9492	36.6688	131.504	35.6191	84.5488	122.714	150.131	121.098	113.793	130.562	114.716	174.229	125.776	76.192	117.252	81.9079	193.413	72.8952	82.0461	114.704	118.553	136.284	67.9943	182.868	75.1514	162.387	142.904	153.764	182.57	254.419	65.2025	79.3411	91.9022
7429	132.932	169.584	77.3577	65.4341	90.7742	89.0201	272.315	204.578	187.977	86.8044	72.4726	278.651	78.8252	233.119	220.786	6.92691	19.6727	15.0118	211.238	3.22073	73.7814	85.2421	151.374	106.722	103.063	169.757	112.767	166.71	82.4224	58.6715	142.068	52.026	190.246	69.6236	81.2645	90.5629	89.8078	85.7763	62.6893	85.7398	6.66854	0	0.0447014	156.04	71.9913	131.336	173.855	254.531	308.102
6160	229.912	199.689	63.1529	149.091	163.335	80.3438	113.216	108.848	141.79	63.804	57.5828	303.331	171.392	174.84	186.411	48.9299	42.8438	44.3	309.064	42.3571	189.132	80.2833	111.423	180.569	156.216	135.136	123.51	203.894	130.89	67.6051	275.401	82.5368	118.34	153.991	69.1109	82.6869	87.3961	68.338	155.22	87.2063	167.056	89.684	121.121	137.279	166.457	114.677	52.2853	39.949	43.2119
3105	143.793	203.466	352.992	132.023	219.405	294.012	85.6657	40.5342	37.8246	157.909	153.953	151.173	129.969	63.3782	61.001	70.4187	38.3053	18.8301	130.736	63.5717	351.626	230.266	143.869	45.9242	65.5269	66.8621	98.5428	74.1286	42.5435	353.105	141.183	152.955	125.46	148.664	349.259	74.0829	140.1	63.7545	246.634	154.278	15.4064	60.0544	46.2859	24.1303	104.643	77.7286	382.781	244.1	161.859
754	55.4473	117.306	245.363	88.8656	195.796	102.157	201.983	124.035	151.503	157.776	197.237	107.284	95.4338	126.972	67.3662	83.2806	59.9629	62.953	210.803	68.9513	163.512	230.665	132.476	94.677	72.5329	215.995	142.055	103.749	156.836	162.732	155.355	119.597	95.9861	87.6216	231.23	97.4027	179.333	124.485	126.781	108.46	165.064	396.124	380.217	501.59	116.003	179.669	161.035	192.759	239.433
1174	118.482	346.615	58.7183	179.767	138.902	81.8407	127.65	171.479	243.319	34.2235	42.9099	175.226	58.0201	113.19	115.977	27.7135	22.1687	25.8434	131.66	24.1363	114.713	40.1693	99.3445	49.354	61.0904	228.05	104.125	143.146	92.5896	32.1697	253.636	41.7821	144.819	77.9469	65.03	108.788	42.4429	50.3357	96.1886	111.027	161.97	142.245	103.614	218.072	267.063	136.211	122.035	104.72	141.03
55505	103.313	107.512	124.981	96.807	138.479	123.243	84.0694	131.208	101.818	73.4284	92.4765	113.746	103.755	212.109	277.757	106.992	50.4789	55.9246	88.3833	79.0728	132.984	91.7777	116.089	139.883	164.507	168.33	138.397	115.603	70.2113	125.512	181.412	80.3041	189.778	82.2479	132.838	78.0602	78.9546	76.7571	159.867	80.1181	111.558	172.441	185.377	265.829	111.623	124.807	132.694	121.213	196.897
1537	107.651	111.422	114.651	93.0202	130.318	122.907	121.91	189.654	183.064	82.4335	48.339	193.361	93.8355	242.557	266.338	67.2658	85.8641	59.0577	140.153	56.5536	131.287	93.2397	140.334	136.749	119.253	62.957	104.522	73.5623	74.3379	110.211	260.838	66.347	133.429	70.9451	121.701	89.7874	103.826	95.4379	168.18	105.94	115.992	135.895	98.0471	84.0758	77.8833	71.0037	98.788	103.803	181.854
10945	136.439	174.711	137.066	95.5322	161.694	91.3945	93.8367	107.841	266.749	90.674	123.241	181.066	100.645	165.773	166.979	73.3291	58.3905	48.7209	179.324	50.7006	136.931	103.145	120.668	116.163	113.876	135.439	147.2	164.849	60.1408	106.399	117.576	100.729	107.903	120.097	125.919	111.871	98.195	89.5265	109.964	114.686	166.138	179.091	113.853	132.889	97.5973	116.512	166.487	135.18	174.551
127	0.100862	0.242327	0.327671	0.507469	2.86882	2.9299	0	0.276426	0.0966183	0	0.259216	0.131739	9.93871	0	0	1752.71	1657.17	2641.8	0	2321.68	0.0925067	0.305943	0	28.663	71.174	0	0.438685	0.387109	306.153	0.0321387	0	0.304813	0.20146	403.18	0.336144	1.2147	0.142653	0.301483	0.777016	0.415528	0.279943	0.126857	0	0	0.0288439	0	0.0782467	0	0
6184	131.64	109.564	84.7958	95.8875	133.455	116.866	136.354	141.797	233.324	88.3745	94.6142	216.158	138.577	152.577	175.826	96.932	95.4127	83.0086	127.842	91.7991	166.892	83.1175	129.238	115.93	147.699	133.075	118.675	128.054	132.4	89.5203	205.012	88.9211	166.13	121.21	88.8438	102.54	88.6212	96.0547	96.7016	166.315	136.996	112.834	362.646	192.443	79.0312	114.162	68.876	109.835	145.579
4170	74.3394	55.1319	130.351	149.848	231.705	217.227	185.06	101.424	133.63	180.179	202.933	59.4409	377.122	122.462	110.959	157.126	156.877	141.174	102.337	89.4365	263.709	145.511	211.569	242.136	264.096	95.2475	133.004	84.3635	170.824	131.773	57.8814	139.115	96.92	102.177	129.386	166.461	154.269	113.464	186.75	167.666	354.018	154.665	310.537	118.572	144.098	107.458	100.668	168.18	197.929
6158	181.073	146.374	117.558	140.528	166.465	90.3174	82.3447	100.542	158.995	72.8184	78.154	169.711	98.0608	167.905	162.608	91.1448	64.006	50.3784	192.525	45.837	195.083	82.9714	80.2255	167.444	136.995	95.9574	119.683	150.844	79.6093	95.2449	210.337	80.899	77.5523	154.915	120.315	95.6782	82.2704	59.8281	222.264	90.5777	94.3928	139.903	142.999	130.53	106.187	73.2168	77.9745	59.7863	87.9677
8763	89.4075	124.655	164.615	163.789	169.89	179.87	115.647	92.4733	176.064	199.716	246.23	126.302	105.669	85.2057	93.3468	50.5475	59.6357	54.2046	90.406	58.529	83.1992	218.11	158.959	125.44	118.874	101.066	125.278	121.691	161.2	122.41	93.825	130.49	169.039	90.1768	175.994	129.066	187.83	145.879	102.657	151.978	58.326	312.637	170.748	225.604	107.109	142.509	187.765	213.604	222.174
5887	73.6436	110.951	43.1683	95.1261	110.465	105.606	178.788	204.289	166.16	57.1986	52.2976	154.33	73.8075	379.948	261.411	77.5087	90.2646	74.033	144.368	66.1676	96.1926	47.1589	101.634	225.998	162.238	120.407	113.847	96.0667	91.9962	33.8748	99.415	44.8988	163.701	96.3508	29.8379	76.4132	59.2942	87.6148	39.4833	88.145	206.918	102.019	206.915	113.855	124.705	116.392	52.4246	81.0564	86.2971
4179	91.2225	247.274	33.4665	150.468	124.386	88.3524	531.124	176.184	213.884	42.5432	61.1282	185.94	172.215	202.327	208.353	28.6181	26.8606	26.6043	153.068	27.6094	95.5571	45.0627	206.065	161.602	87.526	178.119	97.0274	327.928	82.1106	23.4934	69.7865	39.4117	140.273	90.5391	24.8917	91.9619	48.3955	89.5229	25.8718	112.742	241.891	156.162	101.542	109.757	229.22	136.499	63.2597	72.6697	61.982
509	128.919	191.515	119.169	176.43	137.931	68.0158	221.096	152.406	246.226	128.265	89.47	218.887	93.5654	183.552	176.931	96.0045	72.2818	72.2688	111.13	85.4659	94.3707	126.195	201.549	141.873	134.154	171.735	166.357	151.414	139.575	121.644	256.531	96.5572	99.3781	143.744	126.511	89.2562	127.524	88.0705	151.979	92.7026	151.511	166.226	94.9546	142.196	151.668	120.578	88.2128	89.554	123.467
4069	346.577	113.764	272.092	20.1707	25.8327	15.5332	6.39714	5.07401	401.323	193.802	144.186	351.183	86.5758	54.7472	3.80496	25.3474	10.1461	17.0167	331.586	17.8627	246.386	116.092	46.6084	62.9881	85.0594	529.56	404.552	86.4884	162.28	183.773	30.7116	78.0979	11.9063	27.4235	93.0202	226.392	131.388	81.4896	73.1866	53.2653	0.311429	0.0882031	3.06879	843.363	21.4589	25.5234	282.468	516.157	444.351
9124	66.4855	63.0801	349.091	118.098	161.427	158.892	61.8087	78.6794	80.1307	178.631	211.98	103.701	55.2399	97.4579	100.757	94.4402	86.5313	70.5762	42.7895	52.9746	139.962	292.825	161.823	170.422	150.091	135.512	140.62	37.1802	121.551	332.915	204.134	196.152	70.7393	234.061	412.142	126.282	260.166	128.073	375.359	116.004	39.9323	17.2338	53.8122	87.6794	60.3259	50.3094	171.88	188.185	276.025
1329	86.2488	154.939	238.735	115.253	160.517	116.584	157.974	150.39	183.305	164.942	123.49	197.458	97.3849	151.64	119.206	116.247	93.8517	86.374	131.498	101.689	155.374	157.217	171.985	115.838	125.602	111.454	124.586	121.544	93.6819	216.868	246.376	136.595	93.8808	110.969	256.996	75.2781	169.985	79.8044	264.012	106.231	108.271	119.419	119.14	132.953	105.567	84.9238	155.443	97.3136	198.742
3030	140.251	143.093	135.585	93.201	115.152	81.1394	114.027	119.922	199.038	141.678	99.6321	255.552	96.6338	202.125	195.885	104.207	141.595	104.279	160.376	86.5128	94.0583	144.838	112.906	148.066	126.263	110.394	100.616	155.315	106.201	135.166	153.396	112.47	125.231	134.532	152.428	64.6407	182.11	95.1105	151.941	84.5903	100.726	136.402	53.1249	162.054	138.686	180.053	71.3917	96.6366	164.68
445	7.54411	183.396	130.976	61.969	35.4414	144.094	211.194	112.805	29.0234	154.08	135.63	77.0538	32.7532	28.6576	27.2227	941.447	420.965	836.901	40.5915	541.794	110.731	105.528	177.457	20.2762	38.3483	89.6356	130.778	77.523	92.106	292.883	145.065	65.2404	116.7	222.41	191.541	114.883	77.0604	57.8598	101.779	139.116	23.6855	31.1691	25.2031	117.169	57.6008	13.6518	105.944	120.791	275.204
3418	89.095	257.713	41.6619	135.77	55.8782	89.8061	139.881	105.59	125.24	52.7109	40.7701	206.393	74.698	115.393	225.799	83.4309	70.5195	67.3174	150.142	130.183	135.34	44.5046	147.928	108.288	85.2527	143.841	211.854	46.0429	81.31	50.6805	132.75	55.4336	131.799	154.717	45.7845	111.811	55.2123	49.9661	69.1785	83.6401	24.2078	178.978	33.088	28.0878	71.2067	42.285	114.284	220.995	415.199
5901	119.767	155.254	30.0093	185.326	126.936	89.298	92.2751	158.634	240.492	34.9756	35.4311	251.156	100.871	278.695	260.801	21.9521	23.9951	17.9082	240.528	18.2112	166.83	36.1435	79.9262	151.943	160.884	190.109	186.133	187.97	76.8483	32.2371	204.658	39.4773	183.359	79.6503	26.5739	74.0221	35.9476	65.3131	43.743	99.6916	103.667	173.745	234.837	66.5607	163.108	170.716	33.4949	67.1041	71.4607
25912	94.8965	162.351	91.5667	135.836	178.274	103.86	164.807	129.102	164.077	91.9499	87.1077	135.639	154.721	171.212	193.134	107.296	110.518	97.6968	129.046	88.154	148.438	95.481	142.014	152.156	144.618	113.394	106.172	172.565	113.724	81.4621	163.718	71.7082	121.536	115.157	85.5857	93.0384	88.4529	86.0694	90.4535	100.917	228.989	129.498	132.144	117.057	174.419	147.398	53.0769	87.3043	124.7
1499	124.979	164.883	60.3293	110.777	161.796	75.6437	215.411	114.721	246.465	67.5882	105.519	123.296	139.651	200.169	266.275	40.5815	35.0941	36.2915	197.337	30.56	106.849	83.0586	155.296	150.554	127.822	155.277	82.8141	337.87	146.968	62.1965	106.483	68.4794	137.91	108.953	62.7397	124.206	74.2108	140.802	45.225	144.696	96.7859	95.2972	95.7373	48.6182	175.537	396.958	54.1951	130.615	148.215
7913	120.918	76.4129	28.9104	179.83	102.799	128.237	76.3109	213.793	223.799	39.7152	48.7824	184.271	101.445	285.641	284.161	20.9194	25.676	22.7635	89.4267	25.0538	134.663	50.1853	89.2134	182.791	185.245	105.031	133.679	93.678	106.011	28.653	139.149	41.4058	194.681	86.9484	25.8325	85.425	48.6522	78.7699	26.719	129.698	85.2825	223.449	266.846	104.283	130.297	92.0433	31.271	47.161	39.3765
5034	58.4439	120.612	105.017	107.745	154.609	108.1	89.6257	124.081	127.709	90.3939	88.0105	157.632	138.761	54.9218	71.9333	183.722	200.414	167.125	179.462	149.731	179.022	91.74	155.261	65.6882	119.275	187.903	192.928	68.6016	105.445	96.5719	116.343	82.2539	104.768	147.475	106.957	126.94	94.0528	87.0557	90.7423	138.444	297.989	312.061	282.151	224.843	78.2792	88.0773	185.298	254.924	336.623
10959	91.7092	93.5255	66.6466	139.514	140.244	102.88	82.0695	135.756	182.58	85.0858	75.7764	271.538	112.042	179.698	191.343	74.1507	83.9689	68.2417	134.254	66.0175	127.442	77.9135	92.5711	131.553	157.179	209.634	192.32	182.946	108.794	57.1409	133.339	74.1849	145.577	97.9505	56.9981	116.276	78.5432	86.6978	60.1499	132.389	173.916	257.882	266.407	102.831	143.042	156.511	58.6592	81.89	80.7126
2353	80.5103	4.33246	89.7892	30.2107	269.385	631.585	45.0837	16.3341	3.25717	349.819	256.688	11.4022	440.246	14.3463	11.5927	468.424	329.78	62.3431	21.023	117.527	284.898	62.1438	103.494	988.43	266.332	234.381	277.249	21.3755	163.467	270.741	98.8044	421.854	45.3661	131.968	212.92	359.506	264.949	111.77	423.939	242.503	41.1851	8.07262	175.302	88.2927	67.2579	4.20799	29.4607	48.7563	77.1836
3725	121.378	52.256	175.352	115.046	496.326	425.512	108.788	31.5285	7.56541	271.05	268.379	28.664	327.072	19.6836	33.953	178.468	145.04	86.8844	40.8205	113.833	261.405	139.814	173.923	290.169	132.342	112.878	201.008	45.1244	136.487	253.768	62.2312	274.264	38.5294	130.821	209.896	277.174	307.982	166.318	254.962	156.768	11.4838	54.2368	48.1477	11.1828	29.7007	78.0558	87.9993	74.7248	107.071
8724	119.946	88.8739	110.836	125.473	119.936	178.359	126.089	129.798	166.946	102.755	94.7327	150.13	102.978	142.354	157.022	105.001	108.886	81.4222	111.732	102.36	115.472	99.7683	109.988	101.626	129.197	143.588	121.708	113.929	132.635	85.8982	143.742	73.979	172.843	107.436	86.6192	84.7285	101.698	87.2731	92.0933	121.236	116.538	270.382	202.444	177.506	90.6129	123.27	94.4066	105.794	121.643
8813	152.507	190.69	39.385	126.854	108.865	101.3	183.076	248.533	365.227	44.373	64.0449	204.08	110.025	212.309	178.153	25.4081	31.7882	33.1296	204.924	31.1997	152.909	40.1819	114.081	101.197	192.746	91.3495	55.1272	187.853	107	33.9643	199.767	45.9185	165.205	99.4883	46.8811	93.0081	40.8779	89.7617	36.8466	125.214	57.2345	197.098	197.851	84.4015	176.387	188.122	37.1316	50.6173	50.3765
51604	164.773	294.815	90.4698	134.24	115.079	120.845	109.051	144.551	307.872	74.9918	89.1907	177.748	103.717	120.458	144.158	37.8924	34.4153	38.1046	192.703	33.3938	125.298	70.1254	103.915	69.8061	110.102	128.465	86.2398	158.046	115.806	72.9268	214.867	73.3694	126.955	187.012	72.8028	109.155	74.0784	91.4904	102.314	142.009	73.2518	98.109	145.175	96.2684	130.172	107.635	63.2815	97.0174	172.968
7388	106.369	152.491	112.216	139.32	181.567	65.7195	162.624	147.269	126.33	101.688	67.1599	223.89	58.9136	192.528	214.868	42.0061	32.176	27.2581	170.958	30.2937	151.602	94.1428	103.986	144.888	124.074	172.94	168.649	156.315	102.107	94.066	285.905	89.6795	105.207	68.2807	117.857	62.0572	103.967	72.6801	164.34	79.6978	113.247	135.699	162.906	92.7919	148.493	135.24	76.6803	77.8052	115.387
57136	170.555	413.969	34.2511	29.8862	81.1403	87.8611	221.937	293.61	349.954	37.0624	45.4925	206.844	59.931	82.6303	95.2728	133.476	183.108	167.404	157.136	183.103	65.4064	34.4045	101.086	33.0432	47.7924	149.731	50.4648	326.716	125.043	30.0696	270.557	38.5431	171.423	244.766	33.5587	103.765	40.5443	87.5075	47.068	139.258	69.1178	173.47	144.457	76.3639	42.0661	142.844	15.5648	35.3053	90.1687
378	58.6676	91.2603	117.126	93.2217	169.823	90.288	177.857	130.754	137.088	148.82	153.215	96.9152	92.2682	173.358	181.294	53.0318	59.7024	54.9038	102.27	41.1661	146.062	120.127	165.768	140.714	154.792	181.679	155.782	135.271	117.514	100.467	146.138	163.263	102.597	92.7373	97.5095	130.805	117.586	123.577	100.773	160.294	233.505	156.43	165.395	137.765	122.668	164.923	119.454	128.88	128.934
5202	120.845	207.216	44.0983	164.567	116.898	85.3262	193.809	146.632	218.275	34.2421	46.5589	187.592	134.384	231.806	226.192	66.8068	43.4557	44.6555	131.715	49.5705	161.893	27.7133	102.305	112.763	168.667	97.9145	87.0254	174.705	71.9127	39.0106	272.914	44.7298	116.976	88.4165	51.7634	56.6218	29.2898	50.932	71.8863	66.5201	173.044	97.9046	267.983	81.0258	222.922	107.382	100.364	61.8481	68.3628
9403	78.8244	90.0547	107.946	132.69	179.766	81.166	170.588	187.784	149.607	121.34	120.166	193.424	122.337	100.273	120.276	73.0977	103.031	76.4147	142.538	69.8001	207.568	120.619	152.18	118.176	134.983	176.175	141.697	135.962	106.201	110.213	112.529	115.107	124.133	104.094	115.764	155.778	125.35	125.806	94.1379	167.789	172.018	222.325	314.85	249.018	162.839	208.497	59.7357	97.3597	124.911
10155	161.835	191.561	48.361	108.878	101.58	62.0002	85.0398	87.8099	307.713	38.0907	48.8862	180.903	62.0323	286.788	322.324	36.7976	36.3258	30.2427	198.022	25.9099	123.866	39.9982	74.7209	132.343	106.691	91.547	99.5224	117.906	44.5878	42.076	118.3	37.8579	86.9167	119.706	43.4101	55.4577	39.6133	48.6731	69.7079	78.1684	150.618	215.45	273.869	120.373	94.8358	95.0988	46.605	58.7196	79.7365
5005	0	0.156429	0.453258	0.272987	7.28615	7.4471	0	0.535321	0.623697	0.233736	0	0.425203	22.2985	0.804247	2.94384	1612.9	1544.42	945.237	0	2388.35	0.199052	0.493735	0.154987	59.256	164.429	0	1.6519	0	195.69	0.414928	0.430281	0.245956	2.4384	449.256	0.271237	1.58944	0	0.121635	1.33756	0.121925	1.26497	0.204724	0	0.177776	0	0	0	0	0.104995
9221	195.21	182.581	12.7262	127.905	98.2484	75.3327	110.52	111.19	239.243	24.0282	23.4757	310.558	52.1983	422.74	463.869	17.0401	23.8374	22.6832	208.234	17.4226	104.238	21.4793	85.3605	138.484	180.156	83.2186	103.34	147.181	77.3254	12.6893	147.472	24.6959	139.914	72.2493	10.0993	77.5089	25.914	55.7913	22.565	62.6232	106.586	75.3652	84.463	61.2247	182.588	193.477	20.1125	53.2651	44.8626
4191	105.326	268.954	70.6738	125.673	102.405	125.813	120.45	115.837	184.344	54.0577	43.934	171.828	67.4214	177.946	165.636	73.8238	77.2061	58.0043	138.672	57.6593	108.692	58.5377	127.301	86.9688	95.5798	160.096	181.369	140.456	88.1877	68.4865	240.313	54.779	160.192	118.804	82.4052	84.6674	76.8538	62.0259	111.398	92.8918	93.6221	117.985	94.0915	87.8713	131.442	75.17	48.3143	64.8769	107.322
5689	92.1955	133.957	79.604	169.719	138.12	165.659	160.201	54.7027	191.253	77.0478	87.4144	119.858	112.81	182.203	155.479	91.1012	78.1938	77.0298	105.285	76.8192	109.168	77.8837	121.862	179.375	182.025	163.344	125.648	137.264	124.692	86.2447	292.612	71.8788	172.723	108.135	84.3384	100.986	77.1411	54.6212	98.2862	77.4654	81.4544	211.799	243.655	117.143	101.364	122.744	64.4051	62.917	87.7896
79002	101.648	162.641	168.225	132.814	181.357	96.5662	124.465	127.973	102.189	90.6567	98.6118	153.625	80.372	198.148	178.198	154.038	149.042	126.245	133.736	119.135	167.734	104.315	126.023	145.966	133.359	98.4471	110.462	67.8808	82.3253	140.466	197.872	88.73	82.4811	184.981	150.121	87.7114	101.5	77.8045	202.566	82.8148	67.8864	73.356	145.069	63.5073	76.5578	100.023	109.728	119.931	190.554
10209	113.27	178.247	117.424	98.8963	168.572	120.363	97.5184	110.199	107.087	120.518	112.224	136.58	224.797	96.2899	91.8063	115.483	116.925	88.1489	205.946	70.3905	198.463	100.464	135.834	126.391	189.664	125.582	149.895	85.6767	106.484	109.997	153.232	113.224	94.8671	156.349	140.48	90.7784	104.795	88.5129	184.342	90.9235	182.147	215.327	226.557	243.555	110.945	96.4266	130.962	108.956	134.395
3263	0.227132	0.687579	1.04358	0.257124	7.91122	7.00197	0.0847592	0.634934	0.456908	1.36984	1.82624	0.111248	17.6865	0	0	1842.05	2030.2	1669.72	0.255815	1644.62	0.541622	1.42097	0.583921	39.7172	110.597	0.951223	2.71666	1.39477	315.178	1.15074	0.0900616	1.51868	0.476353	419.802	1.58962	0.731902	1.34921	0.712857	1.15485	1.27599	0.189122	2.27108	0.212981	0.18605	0.0779445	1.53831	0.0528613	0.25384	0.17581
7448	0.509713	0.685785	0	0	9.26906	12.8446	0.253614	0.167632	0.195307	0.0365964	0.0374276	0.0998624	19.682	0.251845	0	2063.01	1866.2	2157.53	1.09349	1311.81	0.872645	0.231915	0.0485331	43.9838	99.946	0.21894	0.517282	0.0434729	367.988	0.0974491	0.0449133	0	0.203618	456.272	0	0.132726	0.288362	0.152356	0.052356	0.11454	0.282942	0.32054	0	0.278347	0.0874587	0.244092	0.118627	0.108505	0.131514
6168	180.326	209.062	77.9489	136.58	164.336	75.3137	101.807	196.949	136.812	65.8908	63.4703	217.424	134.104	152.829	158.199	56.7521	45.8826	39.1303	252.258	35.7997	189.801	77.2857	99.6246	176.654	168.695	105.714	110.753	167.833	88.0753	64.2468	235.122	58.4469	103.481	142.052	92.614	77.7768	78.5003	95.334	148.93	65.0441	193.834	70.4147	92.1083	96.1626	126.997	94.5765	41.1459	36.1078	48.1621
2739	98.9518	104.884	31.6844	132.359	89.7113	122.992	190.213	186.528	140.319	32.6653	28.85	125.374	66.4909	175.026	162.292	68.7557	68.0109	60.1205	113.061	55.5487	88.3427	32.0676	84.987	98.4643	103.678	125.895	74.1569	151.13	87.013	24.7369	249.478	30.3596	225.187	64.9749	33.3926	61.8024	37.4921	63.9078	34.4683	122.25	130.099	226.439	212.667	103.17	143.464	173.182	56.7575	61.3566	81.9333
7494	161.184	221.242	98.5571	80.3022	73.9885	66.8148	85.1051	75.6002	154.859	170.482	129.296	267.846	174.807	51.7767	67.3198	324.266	367.022	307.205	93.5612	206.516	132.144	114.505	240.714	66.4399	84.3026	112.091	120.8	180.633	146.971	92.1145	146.983	161.616	57.6926	131.841	86.6633	151.462	106.704	84.1383	99.0778	126.049	119.923	281.378	91.3802	179.462	60.2859	41.281	69.0931	86.5772	77.5559
3183	144.655	90.0955	53.0059	136.932	120.336	79.4886	121.465	178.791	166.202	62.8748	50.6196	213.384	115.091	253.765	256.073	47.8646	52.7702	48.8282	218.059	48.754	145.68	55.6903	92.9071	164.957	170.669	121.119	144.898	114.343	82.714	40.4159	131.852	56.418	146.094	79.807	43.6592	76.0691	60.4676	84.841	57.0928	91.6485	215.095	171.79	277.232	170.472	144.432	147.504	71.2715	69.3571	51.3667
8673	49.3996	67.2485	308.636	58.2593	145.079	132.579	124.037	94.6562	118.861	179.702	213.971	89.7652	64.1675	90.1407	64.282	120.525	64.292	74.7186	72.9151	91.8616	161.899	230.165	171.926	93.7006	86.6676	157.934	112.048	79.6111	75.4984	350.702	152.937	153.601	95.5917	124.133	314.832	87.5271	193.579	95.8038	240.659	91.6331	98.7739	330.983	128.264	145.209	67.3951	88.7335	186.317	173.964	371.575
51280	19.444	55.9182	351.149	97.8782	110.077	192.24	131.96	215.868	181.491	296.149	260.279	65.1577	24.0679	110.86	136.951	9.49749	6.34224	5.1665	43.73	11.196	75.7647	285.884	176.532	116.361	123.18	112.443	110.796	66.9992	67.8665	279.009	83.4337	228.304	88.8722	76.5911	272.37	175.331	284.62	213.558	212.17	185.128	302.323	150.555	76.9133	443.279	78.2424	104.383	46.001	96.1788	166.397
2938	47.0225	0	3.94395	0.814408	1.01892	0.264489	0.100674	0.399258	1.27922	6.97307	6.77488	11.4166	2.62592	1.19966	0.487911	1930.18	1639.72	2064.46	0.781323	1888.02	0.593834	19.701	6.58883	17.3758	52.1544	9.51664	8.18424	0.517707	174.268	3.40412	0.855777	10.5479	14.549	265.537	1.11263	1.26448	32.8521	13.5171	36.9108	4.36488	0.539117	2.59571	16.2408	45.6111	0.416609	0.664418	2.82541	2.32587	13.1557
10223	26.5568	137.255	542.696	86.8432	125.391	185.121	12.0248	428.656	127.5	400.886	381.345	213.984	64.4524	15.6725	51.3655	0.343271	0	0.178496	1.50237	0.341229	111.835	486.886	150.699	85.4503	98.011	124.658	148.89	13.1754	34.583	266.332	95.0297	126.111	173.655	78.0224	553.208	95.0662	320.99	217.576	238.353	146.353	0	0	0	5.309	29.8991	10.1455	119.618	167.317	320.698
7341	92.3422	96.1964	63.727	72.5763	111.579	77.5081	119.511	250.36	195.277	71.3757	70.7302	145.188	104.463	190.161	195.059	68.7745	61.9269	73.0222	166.236	57.7701	105.979	60.17	76.6396	113.718	124.865	128.299	74.9222	141.15	87.4647	58.9815	137.767	68.9744	153.861	68.7568	55.3931	70.2603	72.551	97.1413	60.9504	89.4512	166.979	205.416	167.461	148.533	119.798	142.354	56.4553	55.3697	66.0418
3021	111.782	112.742	104.099	99.3551	145.55	116.625	152.743	145.586	189.963	119.647	117.952	135.802	253.755	127.347	105.694	57.4324	58.4655	56.259	266.731	49.9909	175.448	98.0918	139.163	89.1474	74.3578	176.307	133.766	94.4315	91.0774	106.739	131.431	93.8593	108.399	79.4612	124.511	102.076	118.049	87.6498	108.673	91.998	122.563	214.082	256.66	149.317	142.673	189.583	70.6865	101.683	104.63
9804	135.396	174.402	35.4979	183.806	169.496	91.7656	131.666	116.547	210.708	47.0427	43.4437	178.638	79.7423	173.774	232.273	46.3108	53.4989	46.1266	209.607	28.8579	118.841	53.8439	93.8793	186.877	176.919	126.804	98.2066	237.827	119.219	26.0636	135.348	52.9062	128.498	108.226	29.0121	74.8246	58.387	65.5604	56.4667	72.257	187.476	87.2834	151.348	62.5578	239.969	193.632	49.0957	70.3332	68.847
6385	76.2222	141.544	90.2167	72.1342	204.724	169.43	117.545	134.992	80.2261	76.9565	105.646	70.1529	244.518	95.2046	74.3013	91.7225	179.415	116.969	194.446	54.9022	259.514	82.5726	100.39	182.021	214.987	87.4428	66.132	98.6444	153.968	64.5353	34.8748	71.3582	71.9145	245.16	68.6345	134.342	81.7344	167.089	54.2215	178.446	73.0063	177.681	430.262	165.306	107.634	156.273	203.655	208.365	87.8274
5692	98.79	159.267	77.4193	119.742	126.697	99.8292	150.553	130.21	202.794	70.2983	73.4103	125.601	142.181	169.872	181.662	91.596	85.5288	79.3356	111.481	70.9889	151.805	69.8139	118.172	142.632	155.576	150.017	108.623	161.734	88.1791	88.2981	268.521	73.4106	117.935	109.592	78.425	81.4643	71.7258	72.9943	97.1558	88.1112	144.977	132.446	171.223	76.8209	88.623	120.161	84.9407	74.6213	104.681
11315	75.0398	94.7813	50.0594	96.7243	122.102	59.8545	116.111	160.848	138.277	55.4334	48.9238	146.95	72.478	306.953	218.567	87.3013	85.7276	78.5812	146.092	70.056	134.807	63.166	108.207	162.454	137.304	162.27	114.104	117.833	95.2962	59.4643	292.816	74.0843	116.484	86.6377	49.0626	64.0354	60.3892	75.3576	94.6781	93.3586	158.654	181.684	197.834	109.068	108.094	140.168	57.8941	62.6766	96.574
6431	133.215	78.6877	67.1502	209.39	159.973	128.86	134.058	174.707	200.239	76.8493	87.2967	148.28	184.183	174.399	185.212	70.4735	107.989	69.8361	178.342	69.7753	180.445	61.5594	109.737	148.361	201.585	84.0493	79.6001	136.383	134.172	61.1913	74.4734	76.9194	138.044	254.186	39.72	97.7493	73.2665	131.871	66.0377	124.075	83.4566	168.158	217.874	121.078	149.919	255.291	21.5843	31.219	36.9358
2937	83.4584	306.183	76.2913	119.819	98.0775	106.852	127.727	233.057	233.429	53.9294	65.2683	142.872	80.7994	163.62	181.205	32.3144	36.8991	33.7456	131.038	30.3228	81.7396	68.8686	121.406	80.5069	138.311	108.167	70.9185	307.908	75.2635	60.7474	214.663	73.0394	107.604	111.736	62.6894	100.015	68.2133	87.6807	77.0209	88.613	54.9503	128.228	100.348	64.6726	207.182	118.007	83.3867	75.9742	129.284
5691	83.241	137.54	75.2841	94.9366	99.1211	84.0469	105.284	147.692	174.386	64.2604	76.5834	119.778	79.4347	97.5943	99.7314	82.5155	64.1376	52.284	102.194	59.4271	136.908	67.3138	129.779	69.2122	142.29	137.912	111.504	91.3693	330.994	107.389	1103.54	66.1932	111.704	109.726	102.371	64.6847	65.8895	67.8224	94.6274	76.7081	100.646	156.514	167.392	125.254	78.2556	89.0089	92.3881	69.9115	135.024
7314	119.306	128.787	146.347	108.983	94.8676	97.5416	164.544	232.829	215.293	141.585	125.748	143.934	170.452	154.315	140.781	163.196	185.699	142.19	116.732	138.44	113.856	87.4438	102.748	77.7262	113.893	103.258	95.1513	104.923	95.9829	99.7491	134.423	72.8217	133.911	76.1893	72.1046	58.3741	89.0108	72.4825	115.31	129.705	138.018	139.273	69.3664	123.774	87.646	90.1643	35.6408	40.6139	72.658
10130	126.171	129.583	39.7591	80.7166	111.848	101.229	124.675	120.138	281.187	57.0905	53.3592	228.123	141.443	116.366	142.511	38.0816	57.99	39.6562	217.469	52.691	111.034	44.583	96.3918	81.625	115.383	119.431	93.9167	137.642	90.9732	40.9272	123.597	49.8653	172.56	80.1585	33.4519	83.0646	57.0839	63.4315	43.1926	118.647	332.885	243.648	234.395	162.323	96.7542	188.514	27.45	89.3535	96.0819
3916	93.393	265.054	95.8378	88.5879	166.945	136.44	81.7084	123.587	234.3	68.6536	85.6611	223.066	126.907	135.66	156.587	84.736	87.3995	86.8437	65.041	71.019	107.904	72.3474	83.1445	61.7485	88.0294	175.155	110.081	192.228	135.133	71.8579	254.458	60.9408	125.591	173.777	96.6047	112.174	60.567	68.8928	75.3684	140.132	52.9354	84.6406	126.639	94.499	111.229	211.657	44.2808	93.906	176.124
2810	29.0525	38.1875	173.804	90.061	77.1716	86.7073	137.793	113.834	78.6425	111.226	146.646	84.8281	31.4581	90.295	78.6262	0	0.593204	0.0812159	29.5547	0	128.645	86.9161	132.424	62.6938	46.891	182.96	155.979	93.1194	68.7574	183.474	177.628	104.438	63.551	98.19	390.73	111.768	170.457	70.032	317.574	144.189	207.363	88.1678	226.962	243.504	203.632	28.2742	335.167	328.976	514.26
10890	109.387	164.659	61.3498	86.8793	116.54	74.8196	199.721	99.1992	160.081	79.3285	73.5501	160.665	110.786	183.823	170.919	28.8869	29.9755	24.0628	115.884	29.738	106.262	81.6152	122.591	129.47	125.028	167.562	129.684	139.245	85.2798	55.865	94.7749	57.2723	124.158	89.3232	48.37	69.9964	77.708	78.6179	45.4239	77.2742	188.1	176.973	115.564	223.26	182.585	233.31	66.9752	112.814	125.748
3065	80.4529	79.3472	96.1368	111.274	136.585	86.9817	131.191	156.694	126.995	108.99	104.544	188.507	69.8707	200.157	229.145	22.8253	26.5328	22.2904	100.718	21.9461	74.8189	88.1522	94.1308	150.125	180.313	149.032	128.798	98.0275	93.9166	93.776	163.108	92.85	141.814	59.1222	100.339	84.0469	103.397	81.3156	87.9825	99.3967	58.0135	112.875	190.885	116.052	104.587	168.235	67.4427	92.4317	126.469
6780	117.684	72.5104	53.9067	134.724	133.568	106.537	165.658	172.251	205.628	55.4308	68.2053	121.913	138.417	211.295	226.944	58.007	83.4451	59.1801	217.096	56.0036	150.318	56.8266	117.905	135.512	199.959	80.6332	71.6477	155.067	105.784	41.5749	95.4789	39.8828	135.043	78.8335	50.4777	106.418	54.5318	88.6488	36.5313	126.727	57.4319	196.635	160.409	67.6538	167.484	157.291	42.9918	61.236	64.8268
1327	109.337	137.592	182.086	110.532	205.161	85.4511	86.638	123.813	131.04	119.087	94.8366	218.831	108.535	134.28	148.366	83.7345	81.3515	72.6855	123.197	63.189	117.611	146.979	155.693	137.005	121.995	98.578	122.76	112.885	110.032	181.231	280.973	117.629	73.5549	167.357	234.575	79.5735	153.762	86.9829	253.606	96.2207	58.8109	111.4	109.287	90.59	89.491	108.525	88.7198	73.7486	154.53
51639	92.9441	155.733	67.6289	84.8427	114.786	99.5198	219.572	146.717	168.992	70.3433	67.0083	118.787	108.46	188.296	181.718	49.626	30.3717	42.8999	127.706	32.4235	126.192	63.2451	107.359	128.625	146.48	97.3286	82.3328	132.481	82.9377	64.6761	171.657	70.4292	134.073	105.218	82.2322	76.4275	63.9242	70.2777	92.1429	90.0307	141.93	168.719	89.2856	127.66	144.405	187.431	73.5206	54.0101	59.9302
5226	78.4675	140.611	37.475	114.367	69.8952	31.8946	85.2585	135.523	188.022	35.3661	35.7712	168.578	48.9173	348.221	205.469	51.0903	41.9008	36.4699	208.661	28.5025	110.807	38.7131	80.6578	127.438	83.5462	146.099	123.355	105.509	69.8144	34.1819	212.938	33.9694	98.6781	60.1734	37.5306	66.3855	46.0119	62.6151	40.0568	87.133	573.531	203.904	213.28	121.945	110.33	110.139	22.4878	73.382	117.945
1072	58.3335	114.222	201.586	117.43	140.609	75.7869	103.882	121.204	127.315	101.636	119.344	142.617	87.1536	184.135	172.546	37.5819	23.2384	22.9111	95.3058	29.0783	162.258	124.866	129.844	112.635	122.098	116.619	114.82	58.324	74.7554	193.709	178.799	85.5723	54.5977	125.889	217.303	88.0585	105.78	100.137	166.014	124.13	117.687	128.522	169.15	94.6435	75.5451	91.8475	113.157	111.795	204.859
6836	57.6056	130.512	97.9647	76.4016	190.655	128.005	180.316	149.625	206.33	94.2322	101.407	163.687	105.115	80.4831	98.181	112.814	145.459	111.809	107.627	92.8141	123.864	94.4086	164.721	58.418	74.0767	113.066	124.415	80.4634	97.5307	95.0108	146.837	79.6851	150.829	148.711	85.2437	120.774	91.425	113.232	70.282	103.526	228.528	133.827	184.783	188.863	68.8857	161.991	74.3027	126.054	180.826
6625	99.3215	109.672	113.085	77.8014	139.008	66.3811	104.208	83.8181	153.922	79.8882	77.572	82.9446	61.6757	126.969	129.47	183.352	167.625	186.418	114.281	148.188	125.603	81.4526	75.5424	86.2297	74.5246	100.908	74.5119	94.3812	70.5318	96.0376	98.3927	93.2038	79.8403	111.362	82.8698	81.3223	86.1619	77.6404	109.679	81.5843	80.3398	195.086	118.84	103.294	67.6726	127.397	83.4714	91.8938	147.462
7171	64.1173	85.372	70.5616	117.839	151.184	80.0956	215.51	100.842	144.46	86.7949	114.973	121.248	132.79	191.369	164.196	17.1541	11.9043	10.1363	182.343	14.2014	191.915	68.8073	176.971	161.167	162.552	224.33	171.62	135.92	135.139	72.6583	142.115	75.2218	88.7014	146.248	79.7285	124.957	67.8079	100.634	58.6323	100.287	113.462	100.418	210.638	163.994	144.123	100.326	81.4719	117.96	124.935
10575	107.708	85.3625	23.4925	105.788	111.655	77.4575	208.001	143.042	245.338	30.412	28.0214	221.441	93.5012	245.571	250.128	30.8251	25.0996	24.2821	192.618	22.6305	86.8118	31.6566	119.205	116.516	154.42	112.47	102.064	153.006	94.0109	24.0688	160.04	35.4367	144.326	89.0078	20.0313	58.2785	32.5197	58.6339	35.1121	69.6771	244.689	216.562	274.903	149.91	198.912	212.233	17.6679	28.6604	31.6364
11331	164.382	178.495	75.4015	190.409	106.316	71.324	96.265	86.7738	144.583	72.6479	51.3615	216.309	213.516	188.089	185.722	93.6896	133.123	104.803	238.946	76.1664	154.245	79.2821	129.149	127.944	110.219	170.053	204.576	155.118	75.4854	66.0913	165.143	62.3462	66.148	123.577	64.0115	44.0522	91.7642	64.5135	100.729	69.6732	130.086	93.1424	114.19	50.7675	192.698	86.0187	55.531	75.7671	108.598
2896	76.7313	143.372	331.264	56.6123	117.003	186.797	81.4284	105.178	60.2275	178.699	242.266	35.9418	63.6576	35.9878	44.2096	84.7444	68.4515	61.7951	121.8	81.3291	228.724	230.926	124.516	53.472	88.709	98.4238	93.0884	66.6324	135.601	297.428	183.14	167.384	109.296	125.942	360.218	142.829	179.238	138.952	294.747	173.321	75.9272	155.811	60.5047	90.1626	50.8947	85.087	176.017	206.371	427.701
6767	203.066	123.329	55.7652	121.47	88.1296	97.2685	123.268	163.542	210.601	65.5812	54.1035	215.677	93.9663	92.4874	97.8897	138.643	188.98	135.073	176.116	110.885	106.975	71.6184	125.743	65.9927	83.583	141.683	129.333	206.056	138.364	45.1498	129.244	64.0968	131.857	115.561	47.6205	119.642	82.89	102.83	88.6443	116.259	126.444	171.798	145.94	290.908	170.291	119.935	43.5994	56.2623	71.772
6888	82.7185	144.166	71.3025	102.044	113.368	121.797	128.362	153.847	151.391	58.346	50.0585	169.67	116.748	148.586	148.534	57.0737	54.5719	48.6614	81.8248	43.8187	128.122	52.8518	115.203	105.205	102.385	128.333	114.742	98.6972	103.214	77.577	260.74	58.9082	138.798	104.76	74.8759	87.0704	63.5807	68.7857	75.5642	103.856	145.658	107.386	149.16	113.843	78.3593	80.0114	70.8355	78.4764	138.986
126353	46.3086	94.4435	320.133	110.448	161.245	114.727	79.9742	51.1011	73.3301	191.26	207.146	86.2345	77.9607	156.258	136.277	1.34632	0	0	68.427	0	130.961	209.973	121.204	121.125	178.006	111.172	117.843	62.0535	62.8075	344.095	116.867	139.706	57.0882	253.458	388.276	83.3271	210.286	74.7452	347.67	173.083	55.6396	7.23675	34.4573	97.7689	123.909	74.0479	174.084	224.554	421.087
563	52.8013	67.2174	1.91446	54.9231	81.7251	9.68613	26.9105	35.1221	69.4154	4.31099	17.0635	69.2046	55.8494	5.66161	15.6117	1256.52	1331.72	1141.8	5.94889	1002.21	26.2314	1.35553	7.89921	30.3289	58.0442	47.89	40.1359	65.7915	211.371	2.13229	114.78	7.41057	45.0879	227.345	3.43694	50.8133	2.80909	6.19935	3.29558	54.3479	69.815	301.496	11.4038	108.478	23.5672	19.5662	22.1167	16.4405	29.9198
1974	202.366	152.247	98.8362	114.002	197.265	94.7159	95.1434	106.183	103.991	102.36	86.1417	142.332	134.267	77.3129	148.19	71.2245	77.6444	62.089	210.78	60.8594	178.573	103.477	85.2166	90.5636	185.751	76.0056	119.824	139.4	139.882	72.3705	78.3276	87.7332	84.2841	108.196	75.3405	99.2428	96.5394	112.158	97.4817	117.743	73.4735	184.461	210.199	228.472	154.395	224.871	154.681	90.471	61.3464
11335	103.991	157.08	23.7271	108.608	135.151	95.1226	134.196	138.186	185.324	30.1041	37.5991	150.019	126.288	262.844	270.257	20.9623	17.6674	17.9021	140.243	17.774	98.6363	29.9965	93.9324	167.699	175.678	124.112	106.079	135.199	80.5525	23.6288	91.7884	38.1828	160.521	68.1469	21.0315	85.0777	32.5724	71.7269	20.8631	81.6414	143.17	154.584	150.235	49.9274	120.393	166.945	26.5307	37.1094	32.9259
6201	138.856	285.982	45.0416	120.922	146.442	94.1987	89.7429	92.7902	141.129	48.6017	46.9072	212.933	171.262	127.763	133.112	43.3672	31.9375	35.0629	182.108	30.789	132.447	63.1951	113.781	163.58	159.264	106.478	118.426	161.807	117.188	53.5742	231.091	57.387	102.567	158.415	61.5135	85.7242	72.7891	62.1415	114.14	79.1691	114.659	81.9057	60.5592	90.0731	114.464	141.035	53.1159	45.1872	58.314
9518	213.944	279.926	12.3243	103.089	170.973	85.7055	174.501	23.393	11.0156	14.5976	44.0474	155.074	106.085	44.8097	24.1801	6.35942	4.87751	6.06142	167.22	2.8846	59.2214	16.7212	75.2342	110.967	79.3095	354.797	306.879	157.682	27.8349	7.44166	323.201	38.1108	43.9246	123.505	32.0026	107.388	9.66895	22.1472	24.5369	28.5492	23.2958	69.1843	4.37247	98.7912	217.11	29.5212	842.712	227.442	336.466
10953	108.709	197.067	14.5898	112.64	73.9069	70.2322	211.194	193.096	266.084	17.2298	26.5198	170.628	106.842	212.907	182.284	10.9358	13.1282	10.6581	191.32	8.75873	111.809	18.2888	85.172	49.0939	125.09	140.959	51.2302	148.029	106.895	15.2932	380.723	18.4932	91.7903	206.936	15.4455	63.894	16.2349	61.1051	21.3834	118.547	34.768	66.7785	216.249	26.7991	211.782	167.413	17.0809	27.0109	30.6103
10694	96.4183	110.025	44.0948	150.433	143.161	66.713	55.5155	166.991	184.404	46.3903	40.9187	202.129	83.7388	256.401	162.577	35.8682	30.1332	31.831	207.442	31.0925	128.594	46.5258	53.0248	80.377	109.113	149.064	142.551	133.015	135.257	39.9491	266.394	50.0186	118.036	71.9207	32.8553	89.0883	45.7701	75.4535	53.7405	71.1403	157.812	347.179	292.344	96.6108	205.951	167.209	33.9815	50.2878	47.6244
595	65.0381	108.966	13.6221	74.1395	98.4058	28.179	397.944	239.136	235.484	22.4531	39.3626	74.4661	77.0059	239.303	297.434	38.7633	20.9827	33.2269	415.612	24.7956	102.372	11.2067	66.4549	70.5006	102.033	144.861	39.5831	98.3437	70.5578	8.2264	60.1895	19.5828	70.9043	62.243	14.5109	58.0059	15.9145	69.6666	8.62905	86.1783	321.74	167.863	216.438	38.295	285.961	380.24	27.1815	195.325	185.232
7150	140.475	52.1596	44.7567	145.251	110.796	81.7867	131.129	204.692	265.346	51.3005	64.8106	161.037	154.357	228.148	209.852	21.2346	29.1773	22.4562	136.174	27.2077	97.1093	48.4859	90.8475	101.222	187.484	73.1732	74.6329	138.702	72.2968	37.9629	73.1363	41.6059	152.697	45.6544	33.3365	93.6732	48.835	74.8837	29.5744	103.57	112.797	251.575	231.504	109.627	178.475	149.314	32.5804	51.5339	67.2651
30968	99.4133	153.841	46.9855	95.1193	91.7291	105.706	127.637	186.451	217.189	54.1474	44.7646	158.178	70.0754	222.78	215.899	54.9383	44.7197	49.3879	132.033	40.6394	105.544	50.6967	105.854	93.2795	120.545	99.7418	112.366	97.8555	64.1204	49.4146	211.792	45.6448	139.827	107.955	55.53	47.8016	55.996	66.2861	90.6925	69.4714	76.731	119.234	139.851	99.6489	115.455	98.5946	48.835	71.2303	88.6768
55353	162.776	87.2771	9.55381	86.0836	95.6255	43.4718	143.821	261.685	233.372	15.808	17.1047	180.277	107.753	141.097	271.49	4.87692	13.8208	16.297	248.87	5.7694	85.4347	15.7866	53.2762	94.5923	162.563	14.3355	18.2322	155.573	57.9709	12.2311	155.034	18.5055	215.364	34.6187	7.99543	127.636	20.3221	100.163	17.0908	71.5332	270.943	143.472	72.9068	75.9014	94.3019	223.157	6.39397	29.8596	30.8251
7415	45.0727	83.4255	58.9118	102.438	108.597	107.977	176.48	178.01	188.214	62.2945	58.1302	121.049	77.4719	220.078	254.442	54.8548	56.486	48.3191	172.615	51.1366	97.4774	56.4618	124.136	137.411	138.529	174.297	112.596	90.9183	71.5282	63.8316	152.703	48.3987	167.393	87.7667	53.4304	84.6631	58.2997	77.7039	56.6876	83.0352	90.2889	182.514	202.023	110.115	107.224	167.175	48.8849	70.2662	103.494
51119	79.9002	87.1051	107.201	97.6859	146.869	80.3459	106.141	104.295	113.371	101.999	111.029	105.51	93.9545	265.471	265.168	63.6093	78.9875	59.854	45.202	38.6041	73.8927	95.2721	131.527	164.009	197.908	171.575	134.201	69.1411	101.06	103.052	102.774	107.278	90.4478	102.763	157.462	112.288	103.981	72.0537	107.92	115.4	100.309	148.673	149.577	138.386	101.392	77.4962	38.8976	48.5021	78.5059
51727	65.3722	61.1439	123.129	129.48	139.793	80.2091	107.15	102.981	94.21	152.731	144.408	143.335	57.4155	134.64	167.883	66.8077	84.2742	63.5867	89.3032	60.5123	122.885	142.447	192.741	176.968	157.522	140.376	171.931	98.5645	138.755	106.175	91.6501	116.537	102.237	78.3039	101.729	177.55	126.868	115.288	71.8642	111.104	85.1051	118.271	174.946	171.066	123.01	66.4228	68.4071	109.44	162.477
60488	96.9321	124.232	44.7929	180.79	103.997	65.052	110.311	124.102	207.843	51.1643	43.1005	196.644	171.367	241.14	242.247	41.4108	48.1586	38.895	116.066	40.0641	99.1838	45.8857	148.621	171.417	176.874	157.477	200.193	150.506	69.4345	36.4105	81.96	57.6175	110.623	94.073	30.5721	69.9919	66.779	76.7472	59.5852	103.526	184.392	127.994	121.217	168.153	191.025	79.7978	23.6651	53.4266	63.3448
2280	134.476	105.138	118.345	39.7712	72.4327	146.139	153.064	244.443	274.436	124.492	80.9319	99.818	36.5728	47.2	31.3512	33.5514	27.2165	20.9667	147.318	31.6121	136.046	112.339	117.516	21.3093	42.2812	85.8807	58.6695	139.532	116.608	136.289	238.228	78.0129	195.314	79.0218	106.95	78.8126	105.236	121.534	89.2484	160.946	72.3207	142.066	158.748	60.2934	32.755	131.231	36.9057	60.4958	95.464
2052	33.7055	57.926	51.0029	29.9459	57.912	30.734	144.677	76.8915	68.3231	48.0929	36.8346	53.6014	19.402	71.5292	86.0354	914.267	791.637	1081.41	50.2103	636.256	44.9374	48.8125	58.707	39.8007	46.2953	89.7266	40.5824	99.2405	127.571	42.5301	119.175	38.384	35.2705	185.479	50.3844	34.5502	54.3214	35.5689	70.4245	38.1292	130.659	112.598	84.6105	59.905	55.661	71.5037	53.5716	52.3951	73.0189
2971	137.104	121.342	18.1363	82.7185	252.448	200.601	38.9358	105.111	212.483	20.1553	37.2307	170.353	82.6915	97.1528	80.8064	44.655	37.5729	31.222	66.5464	44.2186	52.9553	24.6637	49.0235	52.3732	58.1061	63.5658	62.2134	152.937	108.604	23.0125	333.516	25.4758	232.517	85.3608	18.4434	67.8385	21.1829	46.945	28.6231	84.4185	59.8146	43.0323	84.9869	74.5556	86.1498	195.966	9.40189	13.2504	12.0718
7538	43.0411	27.326	198.231	74.7306	245.077	296.51	37.1048	25.0313	26.4125	255.765	271.11	20.579	234.941	35.807	21.9527	310.663	281.657	203.103	17.4946	82.2062	217.549	142.301	124.588	444.531	255.91	51.2862	161.013	18.6871	102.64	321.699	59.0577	247.84	29.319	121.308	354.336	323.608	196.957	104.86	427.48	177.212	88.5536	50.0056	35.4734	67.1515	45.515	9.26301	96.8768	94.069	112.032
221178	80.6984	143.271	39.565	96.9842	258.681	249.573	70.875	45.3099	149.075	60.5376	80.175	110.081	123.29	108.856	100.606	52.8599	53.8182	35.2574	145.108	46.368	110.317	67.0459	92.0554	114.735	87.2467	104.436	95.0415	135.365	92.6954	37.8378	72.3953	29.489	206.89	119.888	34.4366	136.356	78.8233	69.0766	36.0309	96.2163	64.241	46.3787	47.9009	115.876	92.4614	140.936	17.3983	27.5429	29.6742
10960	111.968	167.812	119.015	90.7518	147.276	129.211	138.494	75.3158	122.927	79.6248	82.7436	179.846	164.193	59.3853	60.6447	126.723	139.815	118.485	111.977	99.1234	141.876	103.043	159.768	44.8001	57.9996	162.037	130.498	137.694	142.647	118.572	253.435	83.2722	91.1521	131.177	144.088	61.9788	85.861	59.4972	147.231	80.5541	190.015	214.341	149.089	145.313	86.8441	110.59	103.136	107.649	182.782
9045	264.108	243.808	44.9797	132.236	134.409	49.7619	82.5714	120.019	151.061	53.3061	48.188	204.716	118.211	191.974	173.59	44.9933	43.5333	40.5529	176.66	35.1776	118.703	60.053	88.7725	190.046	144.773	86.9648	100.195	153.052	104.996	41.1181	208.633	59.6578	71.2399	133.446	44.6765	72.1384	76.5896	83.4938	91.3311	86.6578	86.8685	44.1735	57.2157	53.3797	138.022	109.737	59.4442	54.1579	62.4232
6923	104.771	190.133	107.496	87.3656	124.978	83.0683	70.2102	105.799	162.731	80.2368	84.3945	128.345	93.3935	151.046	108.097	65.1131	66.2441	57.0239	92.9334	53.5974	122.646	76.0956	79.8841	133.991	130.369	119.416	78.6243	143.11	46.9918	119.862	188.729	71.5888	72.8349	134.072	143.001	85.3147	78.1751	64.5785	113.212	81.4085	113.476	122.348	139.173	112.591	90.8889	70.6752	193.301	128.168	224.037
5349	0.395784	0.178293	824.166	16.335	102.734	154.805	20.2158	179.382	21.8949	386.021	430.862	3.56207	6.30177	24.2914	19.0879	0	0.167758	0.0643101	20.0594	0.0384189	61.5735	614.349	124.962	182.642	156.843	60.2849	145.378	12.3421	55.2838	769.21	46.4921	344.726	19.6769	23.9628	1148.15	150.048	477.729	245.136	761.913	139.494	56.2707	66.9215	69.7254	233.706	45.2665	18.708	40.4719	18.6408	33.9862
3799	123.827	209.795	33.8009	171.039	140.608	147.773	167.504	78.7797	98.4798	46.7901	68.7652	106.302	201.345	112.324	142.251	9.88834	13.9517	8.66468	61.5268	13.0116	58.3031	65.0299	275.164	160.025	277.916	97.0377	115.645	111.828	147.057	26.5739	49.9303	50.2223	160.796	118.043	26.2542	82.7375	51.6425	74.4634	24.7779	99.2376	148.16	158.926	106.98	90.5788	118.778	97.864	49.2994	85.8759	104.005
6633	129.862	167.46	47.7725	102.251	114.79	50.2266	104.628	113.434	195.219	37.0634	40.4473	136.255	76.3005	224.364	222.155	24.2004	30.4697	27.5346	158.772	23.8175	123.526	45.0963	89.4411	101.494	114.549	119.789	95.6418	160.56	55.0197	47.2626	195.707	47.4872	123.469	71.7913	43.3305	61.5504	43.5232	50.8777	81.077	80.2731	301.328	190.327	141.297	112.675	108.463	111.261	48.9994	49.622	52.4529
2537	27.7447	11.8199	35.3104	12.832	20.6722	15.475	1168.66	105.199	40.8251	40.2511	53.452	11.0209	15.4671	9.00943	7.90317	70.6098	226.309	31.4798	167.671	636.594	1010.95	24.8352	241.707	26.699	26.0317	181.218	49.7616	72.2094	66.2759	56.5981	75.7361	65.2621	7.99832	47.8751	21.329	40.8708	25.2163	20.8396	97.3943	189.075	2.06407	210.991	53.2841	20.1493	5.97116	34.6348	541.979	2099.27	22.6934
3187	105.247	73.1749	69.4039	181.219	177.975	135.572	148.762	98.764	126.39	95.6965	102.661	162.029	204.261	107.239	112.993	88.6492	93.3711	83.6266	117.732	87.3652	135.585	85.5964	121.194	89.2171	103.509	85.6606	126.509	89.6156	169.258	56.1418	59.8835	77.7677	130.179	115.007	47.3166	82.4512	91.2959	111.886	58.1725	95.468	144.135	239.803	211.704	119.703	110.781	193.159	57.4907	76.8077	63.9966
1350	138.211	220.174	120.587	117.216	117.39	48.8632	87.0933	159.839	99.1187	118.5	75.705	198.506	100.646	81.9622	97.9145	89.4164	75.3225	62.8814	163.255	70.0535	102.776	110.049	81.7377	75.5144	71.0022	143.707	124.726	194.447	104.855	122.349	257.717	96.7928	99.6794	95.1284	132.238	50.6301	119.92	65.3543	167.363	65.2312	135.893	86.8901	173.292	116.196	115.202	103.357	97.7513	78.0244	124.558
5832	163.76	199.037	81.5607	93.7913	139.105	126.503	111.821	186.029	192.763	74.5037	80.9717	196.008	47.2101	175.407	205.916	8.00641	13.4554	8.08449	168.035	11.53	77.0857	91.2938	59.4579	93.1786	85.5497	130.373	95.6275	134.982	64.2999	55.0975	128.513	56.0134	142.113	72.4975	71.6236	87.8233	91.1209	68.853	53.5805	67.8608	54.7026	25.9868	33.1018	98.2648	116.972	194.924	72.2958	95.9383	166.478
4144	113.258	111.944	53.9963	112.913	139.481	108.578	159.562	90.853	162.977	64.0561	66.1994	230.429	94.2893	157.37	143.492	39.4578	55.7187	71.7965	182.644	41.7637	131.438	61.8847	134.459	129.076	124.413	88.7291	106.063	101.84	137.143	34.9993	72.9289	55.4488	118.562	107.92	24.5329	79.7955	65.3529	94.8527	42.2238	91.3204	125.158	139.917	245.84	222.192	140.042	212.811	29.1951	75.7684	67.8096
1366	43.1552	112.636	345.72	87.8752	83.6991	148.024	84.7206	92.2418	61.4862	183.912	254.613	62.7311	76.7144	59.2955	43.8425	18.046	5.20702	6.84012	47.9767	4.4204	75.3968	224.925	119.302	60.9597	56.4849	49.4692	81.6859	32.6433	72.8409	374.567	129.694	212.467	86.1645	57.354	342.299	68.7361	206.043	106.131	274.583	110.028	135.852	82.2905	18.6817	110.712	57.0405	26.5233	216.971	162.474	282.904
483	70.8859	95.8815	211.742	94.2207	105.14	122.936	130.576	122.284	177.02	163.34	176.647	116.337	54.9216	85.4513	181.392	4.7872	2.81385	2.61374	72.6124	6.29538	92.3541	189.761	130.599	45.9788	98.5816	86.7277	71.9063	93.4226	69.5096	253.411	134.484	83.4803	145.013	85.1899	345.788	110.107	151.852	113.657	96.3337	121.996	72.3906	168.295	190.7	115.607	91.7284	106.083	44.7165	63.695	177.75
325	0	0	0	0	13.3304	10.8659	0	0	0	0	0	0	26.2209	0	0	1062.85	1543.11	611.161	0	2508.38	1.30695	0	0	58.8867	125.387	0	1.83998	0	303.098	0	0	0	0	577.683	0	0	0	0	0	0	0	0	0.501081	0	0	0	0	0	0
5320	25.3533	1.83444	289.005	1.10815	0.616188	11.7296	5.29677	0	0.0703278	1076.8	2001.65	0.431512	11.8219	0.54412	6.04879	3.36477	11.4185	6.42593	5.19754	101.939	45.2042	117.025	150.575	21.3205	7.22006	5.99168	315.059	0.0626165	14.1071	265.47	0.0646912	2274.51	48.0251	1.59496	408.855	33.6941	77.5307	187.737	52.1846	582.208	0	0	0.183581	0	0.251943	0	0.398687	1.48471	1.18391
51599	56.3386	95.3614	173.222	41.8	159.832	91.6865	107.196	87.2007	136.18	93.6016	139.121	91.5383	57.8788	78.1852	84.3981	114.14	100.967	74.8155	111.58	71.0286	91.6183	120.383	98.4813	82.1478	78.6109	124.551	81.7097	80.4703	55.4492	143.83	126.686	93.3991	58.9341	79.3029	180.832	81.2494	93.4418	78.3667	121.795	101.147	50.0189	196.675	87.5173	162.91	48.5525	84.2529	167.651	180.482	313.081
710	0.137338	0.0659926	40.3147	10.2209	22.2531	23.5628	0.256254	0.0376393	0.0328899	43.4853	26.6989	0	38.3709	0.042411	0.103493	1479.24	1434.54	1095.23	0.626092	1215.12	106.122	37.4145	23.2768	54.9822	85.6584	0.368698	14.0124	0.468537	265.589	39.998	0.332792	34.8639	0.411475	407.434	31.4388	23.9828	46.3591	27.3504	44.7894	19.0315	0.190591	4.87974	1.20196	0	0	1.59724	0.0532721	8.14946	0.0221471
7170	63.5273	66.309	90.0781	132.831	101.571	85.7471	156.601	96.0569	242.895	101.789	96.0235	144.368	106.535	176.468	147.468	31.826	26.4419	27.2198	93.5934	34.0186	126.736	99.5798	138.219	111.679	112.824	124.038	118.964	129.933	90.7788	104.745	139.761	67.3483	108.553	71.7752	89.9852	75.9812	93.1442	77.1693	76.8558	94.8387	125.34	132.277	203.635	101.529	121.131	91.4398	50.7704	94.9897	115.846
3028	94.8237	136.159	45.8271	67.5441	54.1125	90.0797	96.4225	118.952	145.498	42.6971	38.6973	132.233	60.4403	146.914	160.525	141.683	164.732	133.646	86.0433	137.279	110.373	52.0791	97.1898	75.3712	97.0508	157.147	111.39	135.695	85.7311	70.4931	283.999	61.0235	122.327	134.101	72.4726	74.97	49.586	56.2115	67.5797	60.3347	43.3576	107.308	70.1897	73.9165	56.7937	73.3209	17.2143	51.7234	83.3026
29927	64.5796	104.281	72.1661	73.7653	143.462	84.9607	94.4621	99.5238	138.156	76.9252	81.1092	147.697	122.082	118.94	131.017	72.7812	86.7359	61.6251	82.182	59.1221	169.315	81.1872	112.248	96.2346	101.356	121.218	114.704	106.003	108.928	71.0148	136.761	74.0621	106.159	114.487	75.772	98.5854	74.8229	77.642	71.6093	111.977	92.5737	237.244	302.88	136.059	73.089	152.053	110.906	129.316	145.321
11333	96.342	144.046	53.3893	125.507	93.2937	78.7578	112.795	102.78	163.304	44.5031	49.9698	152.321	81.1864	177.971	196.59	42.395	44.9953	34.2575	150.502	32.269	125.81	47.5294	95.2141	101.016	107.428	120.321	116.696	114.899	69.1247	50.9646	172.673	52.528	117.442	79.3135	57.5662	86.6263	48.4715	53.6709	62.51	102.273	82.0961	148.23	120.85	98.8942	124.873	94.564	52.2554	57.3001	73.3932
7922	72.4416	97.198	119.669	74.8935	83.5325	101.901	64.1844	123.793	165.07	115.762	112.868	159.646	119.622	101.513	135.698	47.5112	57.523	44.4269	94.169	43.5367	122.007	86.7534	73.8619	66.6097	86.7244	85.1683	68.8398	78.5845	48.4778	101.725	146.591	112.813	130.537	53.0286	99.1937	83.8432	89.6239	82.7269	79.9032	122.921	97.707	289.688	174.836	110.367	61.3534	96.4992	101.299	117.647	163.378
6382	32.5527	164.357	99.1745	70.6669	80.1291	79.8921	71.6539	70.0895	124.271	73.1062	78.7842	140.318	56.4853	61.3353	88.165	242.477	287.603	189.211	55.8831	148.79	91.8195	81.6236	121.787	65.8828	60.1121	135.909	89.5249	75.8665	73.2279	74.1873	37.9924	66.7891	76.1892	132.931	83.8323	68.7485	79.3946	59.1939	68.4294	75.3674	139.25	421.803	266.01	146.647	67.3099	51.0135	73.8926	144.343	324.577
1981	69.8865	82.7463	49.1314	95.2926	87.5046	81.6017	123.323	122.393	220.83	52.8593	48.4273	126.354	102.357	155.435	275.717	69.6946	100.156	72.8635	129.384	60.0188	124.173	45.8767	89.9151	57.7265	113.438	97.5601	110.842	81.0898	90.7367	40.1295	103.064	41.3266	136.219	69.9193	44.9754	76.7374	58.3282	75.5928	46.8907	96.2875	96.8217	214.419	291.239	105.672	87.3694	120.76	42.7836	100.622	133.595
11065	213.554	156.234	13.2147	204.728	72.0353	74.9581	98.0399	161.029	378.544	11.7413	44.0764	172.948	156.055	213.882	208.286	0.300596	0	0.666905	150.236	1.79284	185.276	18.1638	105.974	161.926	294.013	24.3785	68.546	77.0394	48.0386	6.25296	167.745	15.8437	80.0259	149.897	6.49198	50.5356	8.34455	62.8262	10.2761	93.3833	49.7671	93.2815	247.515	27.9465	101.895	62.65	17.0895	13.9247	7.01161
125	0	0	23.7782	0.0477016	2.36953	2.45113	0.0157245	0	0	47.8405	11.097	0	7.23079	0	0	1280.81	1521.72	1891.65	0	1707.48	0.510138	43.4395	5.74144	23.4227	38.5224	0.020362	0.439851	0.0161724	326.496	14.2592	0	34.4112	0.0189371	320.228	10.1585	3.99941	50.8477	14.8922	8.74518	4.27521	0	0	0	0	0	0	0	0.827481	0
1508	50.5843	43.8859	213.945	71.8381	121.996	60.5693	121.508	82.2122	153.472	113.033	174.41	81.5065	210.203	37.7903	34.5209	219.738	188.393	284.278	225.267	191.443	377.719	126.09	135.725	90.7695	119.504	137.027	286.094	94.8556	196.49	155.539	66.3155	75.143	26.8447	184.242	130.406	121.22	97.5473	106.418	117.642	91.1034	36.2025	57.8331	151.481	51.4028	67.2202	39.7174	55.3104	80.8138	115.182
678	81.869	93.3137	110.755	131.634	281.668	257.142	64.7275	76.4666	129.436	192.25	187.302	74.0125	182.496	87.7317	102.234	38.1058	48.9696	33.5015	66.6346	23.7047	139.757	146.781	174.071	199.468	160.74	64.9833	113.137	103.225	152.565	103.878	75.7959	130.864	150.521	102.89	135.168	209.783	166.222	128.284	204.148	175.122	27.6464	35.2772	21.5931	143.225	89.9167	129.51	27.5497	100.107	88.842
3219	35.9794	135.146	47.5139	106.348	325.308	116.675	229.539	248.583	202.983	62.5969	61.0272	64.2303	194.138	125.277	101.469	0	0	0	323.228	0	102.689	74.9096	21.1301	70.5397	117.261	172.936	64.2419	169.321	100.323	58.7683	338.881	37.6967	186.395	55.045	41.1721	66.6155	66.8851	109.706	66.0202	164.825	0.053212	0.0602829	5.15357	10.2078	157.819	446.53	14.018	18.6716	44.3036
6611	92.6277	95.714	51.0335	77.5612	86.8969	75.1561	137.02	160.979	174.517	42.7238	51.4322	168.197	96.9937	157.335	157.441	26.4273	18.0221	23.8729	165.377	22.4155	123.825	50.1187	109.937	74.0122	82.0144	201.784	214.181	140.532	76.7984	46.3893	165.677	54.4336	119.256	71.2595	42.6596	135.375	48.8169	70.5728	52.0038	111.41	81.1324	70.3757	218.037	67.9926	79.3363	66.3328	55.9823	64.1283	55.7093
10576	101.84	85.9872	17.2424	124.881	89.5259	51.7784	85.8293	135.207	200.648	26.9007	23.3292	184.214	104.768	249.823	241.602	18.0374	19.2302	15.5028	197.292	13.7217	108.997	26.3718	55.461	106.722	134.348	180.299	132.645	160.485	62.6455	21.2322	121.136	30.5128	110.339	53.2503	18.649	59.793	32.9524	60.7869	36.9856	70.6012	220.469	185.326	222.768	107.381	161.317	152.793	23.7815	53.9538	59.1361
6430	106.103	61.7176	159.559	91.0902	100.419	81.0839	87.7648	159.715	105.96	138.294	167.057	120.497	132.774	80.183	149.656	130.443	137.316	136.623	162.246	123.115	139.772	148.779	89.0075	72.7142	109.128	111.64	97.3247	80.5742	108.749	148.696	62.3058	153.812	75.9907	119.788	163.735	97.248	148.41	140.139	140.256	109.839	101.114	102.904	126.834	155.362	77.4901	89.1168	61.5195	69.2885	78.1425
126	2.03962	0.319585	249.405	2.34241	3.16321	132.728	0.0551542	5.90579	5.28801	177.114	103.681	0.130304	6.92664	0.328617	0.267302	918.753	909.925	1247.21	3.99511	1025.19	0.325332	185.602	30.4607	24.557	37.179	0.357102	0.433909	10.5509	194.499	170.6	1.99256	309.685	241.379	260.015	126.566	42.1707	395.079	216.792	519.134	62.2235	0	0.250952	12.6394	2.83294	0	0.0455001	0	0	0
22974	117.176	97.8788	8.47254	187.874	54.9459	82.4366	159.358	210.626	354.948	6.30729	18.8225	169.354	89.6475	259.666	248.625	0.965075	2.6375	3.71723	79.8009	2.23844	58.959	13.2973	117.136	149.195	210.948	34.4541	61.0932	89.558	56.0291	3.7614	142.749	12.1074	130.194	79.5644	1.258	50.6197	8.80075	63.389	5.88637	83.8977	68.8415	126.673	207.867	43.5499	142.509	64.2532	7.50719	16.5455	7.45942
3956	1.20068	2.16353	151.08	92.8802	89.0161	47.5757	85.9714	31.0963	16.1741	107.004	213.578	1.17618	117.861	128.336	15.9469	78.2043	52.3173	43.4087	44.4328	102.914	415.02	125.136	102.785	70.5145	89.3359	214.795	136.429	56.2585	118.902	131.059	34.9132	87.1699	48.2266	125.271	116.2	83.2426	104.967	115.574	162.448	104.636	208.447	233.173	951.364	93.6793	66.4406	73.6953	161.463	88.0598	10.5281
57111	73.1516	142.887	107.932	158.564	128.197	119.396	166.772	72.7162	103.925	80.0892	87.4686	92.6763	79.5051	104.42	91.3742	1.06179	0.0658395	0.378593	117.621	0.527735	155.687	87.9017	111.342	119.695	76.505	141.599	86.2966	128.61	74.9669	118.927	196.645	80.2606	88.2052	81.4634	101.25	81.195	102.294	60.3405	133.799	77.3371	71.5397	80.9545	48.9763	107.356	163.913	78.5532	171.152	140.118	192.045
6035	62.9762	60.3902	246.958	63.3019	15.1674	12.8851	65.1897	193.606	106.227	215.443	132.093	69.2014	36.8515	31.1499	46.4663	26.0106	11.0673	11.6032	77.0088	21.7734	83.1232	302.732	51.6992	29.8182	50.4534	1013.07	172.382	87.5036	71.829	338.117	340.549	157.82	5.49638	59.2139	300.176	42.1908	176.512	54.6306	247.892	74.2655	9.39311	271.715	15.4051	13.188	11.3225	10.9581	55.7592	30.6881	133.099
7384	70.6971	133.581	167.057	85.0782	86.4161	68.5167	87.4969	89.0547	175.886	113.797	85.3911	131.893	71.9701	140.53	120.109	90.5094	103.669	75.3019	103.54	77.5815	90.085	132.945	123.65	97.2586	88.1508	95.7316	127.362	95.8251	85.8298	151.363	195.777	94.3585	63.4144	101.699	188.718	61.7175	148.11	84.415	195.353	105.692	50.4203	62.8419	61.7043	43.1299	78.9752	59.759	130.134	124.265	239.881
55082	237.961	363.982	58.1454	98.1843	374.947	151.759	89.9965	56.0567	164.286	63.8131	88.6518	154.597	161.403	63.8759	58.9442	33.6846	32.3448	38.1033	119.927	33.4842	98.959	63.0464	82.1695	67.6476	59.6455	100.789	134.688	106.7	208.301	42.8433	109.674	69.4894	70.3851	160.03	37.4179	90.8696	71.0046	73.8131	45.1007	96.5748	55.826	38.9548	94.6832	117.997	114.068	357.175	59.0329	64.6717	55.2147
23204	67.8039	50.8167	68.5632	98.4437	193.91	97.8269	99.5647	167.428	222.911	54.3916	59.8889	112.787	114.703	175.607	161.048	96.0967	86.0166	101.444	114.162	65.4419	69.8624	68.6556	123.027	169.042	157.922	102.44	129.106	89.5069	90.8457	41.8052	142.961	49.0006	77.3423	91.0362	42.6507	89.9992	59.4029	88.1807	48.7683	103.329	129.735	122.359	223.394	124.643	84.1484	298.722	39.6078	42.4894	47.538
6631	107.594	98.125	44.5993	138.178	82.2093	103.627	54.788	106.623	186.894	39.5758	60.1785	132.159	109.736	160.346	172.281	35.1149	41.3457	38.7852	92.0654	31.6962	143.994	42.6074	62.2616	85.5023	93.9315	83.0132	85.6017	110.466	64.6025	41.9184	227.911	46.0363	132.833	68.6846	41.8899	57.3242	39.9159	50.2388	57.3149	98.0324	64.637	275.481	170.897	75.7545	87.8747	91.5226	28.4828	39.0784	50.177
55573	93.2549	80.0648	61.6591	80.3846	119.38	64.6167	105.617	104.56	149.763	85.1178	78.6684	129.517	130.195	222.825	204.787	46.65	51.8194	40.8002	107.323	45.8444	153.323	68.4615	114.958	156.656	127.172	96.7948	119.984	98.478	111.425	52.9126	75.3322	50.5947	106.599	72.3388	54.4263	80.2548	67.2289	76.1638	60.1442	101.362	61.8298	67.1956	208.891	112.71	103.79	137.497	26.4592	53.8802	58.3988
55612	66.9129	219.469	9.49199	31.3974	128.517	153.055	104.654	453.002	269.798	21.2975	26.7646	70.9746	70.8284	75.4768	94.7465	0.288536	0.125241	0.0200047	99.9358	0.119508	161.357	15.1944	205.05	77.212	103.85	57.3855	64.9091	145.574	132.025	12.4308	77.721	22.4458	198.194	112.061	8.1933	67.7431	23.8769	237.859	9.5793	148.236	18.1702	4.81955	181.71	37.6411	51.4383	52.6037	28.9037	75.2086	40.9924
7311	133.399	178.384	86.5856	98.2424	127.769	45.4197	95.0585	101.191	88.2576	66.1505	53.2237	157.431	68.0335	181.374	181.651	69.6944	73.6216	63.6358	147.61	44.3819	148.697	82.8296	85.0735	134.74	126.296	120.625	114.249	97.8394	85.0186	82.0769	268.132	62.7935	79.7623	148.912	93.9743	73.5742	67.2061	59.4885	126.124	54.6379	94.7921	57.8856	118.245	54.6588	109.648	89.9761	56.2312	59.1079	94.0279
56889	133.07	135.759	79.5766	100.46	144.99	113.048	63.4897	98.2847	146.729	103.904	107.532	193.38	82.1469	133.596	138.048	25.4987	34.3546	29.9177	94.5228	29.2104	78.8166	102.787	115.25	117.255	138.334	103.24	119.667	112.795	114.036	57.5244	68.9517	87.3772	117.764	87.0007	58.8931	132.993	100.613	96.8852	56.4687	90.8865	106.736	85.1525	75.1644	228.191	92.0152	130.685	65.2648	120.35	138.088
191	185.677	266.806	15.6875	150.222	69.9473	74.1729	112.861	157.033	293	18.9089	22.5809	199.482	66.7312	157.202	154.172	50.695	41.9982	42.5351	175.631	29.7689	85.1188	20.9831	93.0461	60.8569	112.473	73.2098	61.2339	163.52	75.0479	14.0707	205.832	22.3937	130.367	114.379	11.117	63.4697	21.2975	56.8802	30.6412	67.867	68.4584	53.8612	52.7075	56.4518	235.611	112.21	15.7485	26.9157	42.4594
11014	58.2054	100.144	85.4427	86.394	136.008	95.3769	91.7626	110.361	151.083	93.3606	103.563	104.782	107.897	115.888	143.391	61.8441	75.8918	68.0308	61.4919	62.5034	67.8292	80.4788	109.701	98.6877	130.227	85.7646	135.613	65.3943	77.1608	77.3544	74.0084	93.1118	122.709	73.8159	79.2013	116.639	74.5166	86.905	56.1137	89.8062	141.367	246.488	144.24	184.717	57.6495	116.658	54.6955	59.4992	66.0566
23471	70.2007	64.0107	53.9779	61.8719	158.916	106.147	116.131	129.005	128.281	84.9259	89.3846	147.536	126.679	117.186	119.776	70.608	75.6607	68.254	86.8093	69.9567	90.9119	82.1016	123.652	115.268	147.555	81.5961	67.7069	80.968	114.462	53.1606	49.7239	54.8054	156.71	88.485	43.6679	193.167	88.7901	137.734	38.1073	122.029	207.285	222.352	151.915	145.109	64.788	177.095	25.7618	74.0179	87.2652
114823	78.2772	126.127	110.974	89.0625	213.251	62.2992	117.24	42.3258	115.443	102.481	112.335	107.864	77.7484	72.7776	73.2822	60.4738	61.6283	61.5819	154.233	47.8575	149.864	102.017	93.9005	67.6128	62.2423	96.351	113.337	125.603	100.843	85.9534	55.7239	83.812	50.247	137.455	74.7414	67.5597	88.0632	66.1629	63.2492	75.4595	75.0073	158.549	99.6764	74.0189	109.582	167.756	134.274	100.04	101.432
9075	7.37648	459.785	0	77.0865	2.57116	2.66089	153.489	124.678	50.3201	0.156281	0.745875	131.655	76.1447	5.82548	125.024	9.22015	25.8167	14.9018	0.428048	11.1186	4.3698	0.165061	13.4716	2.52092	2.91048	1043.53	197.968	56.4363	107.954	0	892.591	5.37208	66.3015	24.2527	0	19.4362	0.102618	7.21104	0.0745267	72.1193	0.201378	0.95818	0.0907138	18.7806	42.3695	2.82928	11.4263	45.6792	76.824
4176	131.424	110.268	22.3002	111.373	77.2863	88.6093	69.4514	73.5416	255.157	23.0198	30.0443	202.736	94.9251	222.366	235.501	16.6833	13.5396	17.4724	130.698	12.8468	82.8294	28.2691	83.2342	114.529	111.704	69.7367	125.896	67.5814	66.4983	24.2781	137.057	26.6307	114.365	82.6739	19.5474	56.484	26.7477	44.1666	31.3108	94.9228	66.0247	74.1243	103.793	34.0931	68.4962	60.7478	8.09409	28.9333	23.5732
8661	167.812	192.384	43.9347	153.769	110.896	76.4148	140.062	78.5308	151.244	51.1078	57.782	180.839	82.245	114.697	134.833	40.7561	44.8957	39.8716	135.105	29.1676	101.588	64.6799	144.562	76.5558	86.6845	119.878	117.912	118.733	103.646	34.9162	84.7814	48.8178	100.162	96.991	31.8166	90.7041	69.2692	71.5741	45.4517	72.5669	124.42	152.742	116.55	117.148	169.806	145.055	50.7892	101.91	136.128
79170	63.4689	146.827	234.791	55.7944	168.299	137.685	137.368	108.384	69.822	202.899	282.378	62.812	131.139	17.6045	26.1028	3.22351	0.810055	0.988064	60.5382	0.927568	113.235	223.562	168.271	78.8911	145.569	109.055	145.286	66.4726	56.5698	316.072	101.685	175.666	79.5441	65.4625	168.278	203.847	164.251	144.475	108.497	122.859	20.1625	52.0341	3.15647	256.432	60.4601	102.18	184.674	195.122	348.391
5695	63.9189	110.171	45.3647	83.1855	93.4146	100.898	120.555	162.783	131.898	48.9576	47.4771	122.291	54.9039	224.037	143.006	76.5777	75.4923	77.2691	89.478	62.3599	94.6447	56.9053	97.3562	156.592	100.268	113.737	94.8935	90.8662	93.2553	51.2634	209.164	51.6218	111.447	107.188	59.4081	59.0804	53.5236	65.3355	69.4003	66.7877	147.101	75.5749	169.467	92.8453	87.4231	96.2331	46.6691	72.8718	81.1801
1984	77.5203	100.641	45.8485	108.636	63.358	84.4764	93.1482	142.985	131.679	44.0785	36.4316	106.13	90.0564	269.516	196.047	48.1548	65.6465	49.2419	97.3409	49.5519	116.778	45.6885	84.3149	82.3149	78.9293	85.9815	105.188	46.7387	60.6899	45.9575	178.744	42.8968	136.58	64.0522	54.1164	41.3671	41.8089	49.0289	58.5461	58.9881	155.343	119.056	120.052	39.6449	78.4705	42.7811	68.2867	93.6426	121.976
26354	127.361	98.104	24.467	112.333	119.015	52.6898	121.262	148.489	185.218	27.7327	31.2372	132.529	67.6526	248.875	255.184	19.573	24.3411	16.1227	135.654	18.723	91.5517	25.6436	88.5021	171.188	186.74	84.3174	89.7287	111.964	69.3422	20.7426	122.31	38.3092	100.832	64.2826	19.1975	85.3613	30.2328	75.2521	37.7221	99.84	101.66	59.0849	73.7908	47.7241	103.785	144.902	23.1102	34.7232	33.1641
6307	24.0114	68.7745	39.0295	65.1035	41.7257	59.3018	95.386	218.052	44.8686	25.6753	25.913	43.3555	51.5055	49.6675	40.1424	357.783	101.534	154.876	43.2222	97.7496	29.6334	13.7211	72.4986	58.6062	62.3257	72.5762	39.3489	126.632	67.2494	20.854	70.4082	25.1433	144.863	54.3633	33.3944	62.3478	16.7381	77.5147	14.3237	52.8998	190.244	251.462	178.626	197.525	103.513	73.51	304.933	256.147	147.893
8667	143.37	98.5787	37.3352	74.7783	158.594	96.0515	79.9298	155.048	122.37	38.9845	36.8628	140.47	131.713	146.489	180.068	27.8779	22.1323	22.9106	169.055	20.6646	77.2972	42.21	76.0489	135.104	133.007	76.6825	80.5733	114.954	85.7243	30.2774	179.331	38.2627	130.593	71.7689	35.6596	100.195	48.6765	85.6319	62.7638	95.9032	122.462	80.3343	93.2233	81.4563	107.957	117.106	26.1478	27.0954	37.864
26	177.711	199.469	246.196	12.8041	57.3502	67.261	60.978	151.077	279.677	151.369	178.728	141.063	18.8412	54.9849	30.5538	5.42513	0.497291	0.140174	88.5557	0	32.7758	185.412	77.8694	6.30782	7.20009	359.514	51.3096	94.7758	20.5763	225.953	133.462	143.225	57.7665	32.2968	320.881	47.9735	153.459	72.5469	210.938	80.9345	5.06406	0.773068	39.3543	118.857	110.905	168.065	162.4	195.474	689.45
80777	56.343	159.048	21.8905	40.7397	71.6451	42.4007	240.885	137.638	172.938	26.3898	25.8575	149.324	19.3815	255.608	257.27	13.0106	8.39405	10.5605	191.267	7.86754	91.6704	21.3902	41.7375	42.9166	62.3485	97.8369	33.9576	292.407	31.5254	20.4885	116.142	20.6748	142.624	52.4348	18.6939	75.9699	22.3214	26.194	13.0694	50.7678	20.5324	60.0452	51.6005	41.8658	192.542	166.674	44.1825	58.8253	83.7377
10972	99.8976	62.5501	85.992	88.5732	73.5927	68.7963	53.3972	154.073	121.6	102.426	94.2884	170.429	110.601	62.3332	129.443	65.9302	82.3329	63.366	187.437	62.0615	137.593	105.729	88.5437	75.1146	124.869	143.925	127.553	139.236	81.4463	69.4691	65.5693	89.5924	91.4793	64.96	79.3023	86.3438	91.7145	100.322	62.3333	102.22	243.562	223.282	257.405	225.563	99.5309	77.7563	53.6187	69.3824	81.5124
22928	83.409	65.3382	111.359	54.4091	134.765	95.7544	56.0991	85.2708	122.869	90.9434	105.045	143.937	71.3271	76.6131	80.1025	238.062	279.543	207.644	71.1589	212.594	63.5717	118.08	109.155	81.5792	109.144	75.508	59.9706	101.538	92.1842	117.745	113.748	72.1766	105.82	110.475	139.918	123.654	115.408	83.3828	98.5761	81.8745	42.2626	83.7418	121.563	74.5724	44.3773	242.943	15.8758	34.3241	89.4615
708	78.657	207.223	33.0952	150.916	59.0407	81.7583	85.2767	103.09	265.933	34.1965	23.886	128.535	89.1302	230.356	152.561	26.5437	40.9599	29.9347	113.6	35.1627	79.3649	33.3858	79.5523	64.2892	82.2205	107.639	148.126	65.6549	94.8324	29.2049	224.171	35.584	152.487	82.9217	31.1197	38.2481	44.2591	49.0122	68.8398	66.114	204.451	94.5535	81.937	49.8777	156.235	64.4059	28.5648	52.4426	60.761
4716	70.6018	101.775	169.34	99.7603	116.119	77.9995	79.4809	138.91	177.975	93.219	98.0529	149.119	97.6224	144.952	155.427	114.404	87.9208	101.795	106.528	85.1132	98.6143	98.018	102.378	67.1496	81.8833	62.9447	85.9871	80.1669	55.0038	123.486	178.89	75.9934	71.0098	73.0671	166.357	63.4467	108.357	72.2259	194.758	84.6089	100.502	107.895	114.772	51.8972	77.8956	72.7661	55.0704	56.3598	100.975
6628	151.262	142.142	29.8294	43.1824	57.682	114.582	107.403	135.296	239.879	25.0891	51.9576	160.123	40.0915	92.1864	79.3623	19.3586	11.9914	17.4481	103.726	22.5508	141.158	31.8571	127.56	41.9647	49.9351	54.8831	66.0982	115.911	59.2803	36.889	209.224	38.9796	119.679	80.6747	39.115	49.4657	26.3768	66.0405	48.3216	127.321	60.9326	65.8641	99.1175	42.605	28.7888	48.871	80.2751	79.847	82.7929
6369	1.06932	308.872	6.14138	57.3317	44.1263	10.7747	175.246	323.321	627.275	21.3052	35.9225	3.66626	139.26	198.377	345.086	4.17684	3.44467	1.21626	23.8722	0.622798	151.034	18.397	96.79	151.178	91.8428	67.1745	38.079	321.998	86.9406	16.0995	79.6776	48.0192	16.2191	93.0547	20.3802	131.826	26.8447	78.3587	35.8344	122.249	0	0	5.26419	1.31387	20.8707	171.044	64.7056	64.2346	68.2856
65993	45.333	73.694	77.248	92.955	115.154	87.0536	73.971	121.522	192.823	48.7414	47.4472	186.69	66.9428	182.338	176.982	75.058	71.8889	54.14	133.662	38.5317	110.667	63.5375	127.454	97.7774	96.503	92.5171	105.86	83.8684	41.1355	63.6727	182.237	50.4377	95.1649	89.1973	78.3596	79.5036	58.4806	65.2236	146.528	129.069	95.2742	108.785	119.701	72.666	85.7821	75.3726	84.0718	52.6921	75.5769
220988	65.5069	43.0968	45.9834	114.826	125.92	97.8345	111.242	149.889	189.333	62.6138	68.4777	222.775	139.071	150.933	160.103	35.0919	41.7185	43.8024	152.248	40.5943	127.382	59.5077	115.935	104.804	119.719	78.0361	124.01	100.052	109.163	43.5802	118.201	70.1012	121.252	90.7942	39.7895	82.9742	64.0537	87.6769	52.7818	90.8964	91.3779	149.091	197.532	99.5238	96.2153	128.523	14.7144	20.079	16.1496
378938	4.93604	12.9138	108.543	122.883	154.934	182.908	118.101	187.274	34.4882	105.417	179.433	109.247	244.28	44.3498	76.0111	42.3287	48.6925	64.2372	138.773	81.4325	190.002	134.87	133.41	173.499	160.887	85.911	108.951	94.5903	186.715	104.248	104.771	132.033	85.0354	87.2904	94.9352	220.3	144.194	229.527	168.621	188.691	279.355	115.48	136.895	71.3434	188.284	105.326	52.4846	16.7239	23.7155
84833	119.666	160.191	114.058	130.535	135.534	56.2238	79.1678	93.7824	91.1861	97.5234	71.9209	170.574	63.7887	166.76	197.516	75.7635	49.0794	55.9901	84.966	69.4646	129.463	81.0649	64.1417	96.0134	121.81	91.1254	90.3736	120.548	65.9637	92.9706	174.31	68.0678	68.9268	82.573	96.0687	69.6803	74.2977	51.2653	108.814	54.4832	100.329	84.5524	57.5265	60.7843	111.647	83.9705	60.0612	59.9701	75.4417
5411	117.062	75.5877	53.709	111.316	77.303	76.28	98.8263	128.383	114.779	54.5476	61.3003	155.673	111.631	158.081	166.989	81.2516	80.3345	100.953	187.276	83.3598	148.182	60.6268	87.1718	102.802	134.381	73.8678	103.656	76.7268	97.2498	49.8802	66.0878	62.4719	89.2844	106.573	49.0693	82.41	68.3305	104.193	50.3614	93.8538	125.342	151.775	197.742	123.017	116.632	103.728	40.5718	39.1156	33.2973
57092	73.565	82.5915	33.7221	76.9821	97.2896	77.5584	100.966	92.4645	121.635	52.1407	49.9573	96.389	115.111	165.024	177.588	33.5639	38.8377	32.7974	87.9499	30.6389	85.9053	52.7112	75.6786	139.099	122.233	100.167	91.2646	166.698	86.3002	34.2081	60.441	45.9181	123.187	65.884	30.9676	68.9787	64.1119	69.4956	35.0236	84.2687	105.507	161.258	253.191	104.577	123.785	118.597	35.8262	44.1448	43.7565
5223	88.0595	168.421	49.856	62.0876	74.5284	52.6854	114.172	82.8579	110.288	42.127	33.7455	92.1771	51.8291	169.23	170.954	34.6725	36.895	37.0291	157.653	31.5234	89.6011	46.0646	64.5367	73.3449	77.0045	212.195	128.226	78.4742	43.9555	56.3643	162.531	37.9603	63.3603	58.9865	45.4745	34.9973	39.7892	31.606	41.5643	48.8572	105.091	122.206	151.294	90.8622	86.9824	89.5406	136.181	208.478	201.82
8870	32.3561	36.297	27.9442	60.4357	282.37	444.817	28.8999	62.5067	57.7655	47.4228	109.728	31.6958	400.071	159.343	94.4131	6.65183	6.84696	3.32051	138.86	7.9347	355.718	30.9932	110.754	297.956	218.472	93.2637	102.769	101.463	125.24	48.7785	291.483	87.3288	35.533	43.6926	79.2789	223.421	34.7518	65.8549	124.35	128.744	131.668	160.18	122.274	46.6307	122.672	38.3208	180.049	143.031	98.8033
1829	80.0733	101.101	108.926	111.813	147.103	146.76	86.8757	95.4341	155.987	104.245	177.521	60.8851	97.3271	79.4646	67.9106	6.24501	7.82487	4.91861	61.9314	4.94559	65.3507	157.976	142.547	125.816	111.148	121.618	127.355	68.7767	87.6454	68.3036	28.0172	68.1269	106.58	74.7164	85.3034	99.0835	111.686	134.736	48.3228	107.752	78.8763	86.0899	150.469	68.5152	135.313	72.7355	95.8456	139.052	158.174
10519	42.4122	70.4444	203.443	69.5109	110.469	85.5662	49.9802	39.7816	52.2728	106.622	120.274	70.3872	84.1698	76.6829	60.7383	55.6142	41.7332	45.7209	78.4326	49.0991	140.877	167.238	97.5407	72.1767	64.093	107.77	120.703	47.313	41.1937	270.073	75.9125	137.084	51.3342	98.2992	248.967	57.2026	121.506	59.374	190.648	75.0385	59.0753	54.2915	166.321	133.429	55.7441	42.1603	285.733	160.181	181.598
80736	3.8188	51.6971	346.828	79.6873	121.425	201.249	37.8801	67.5456	58.4246	340.831	329.563	15.8508	55.6267	5.89638	9.33414	2.25659	0	0.095463	18.1968	0	55.4331	280.482	142.963	44.1008	50.4287	58.1602	79.4002	27.3089	75.499	367.599	60.4071	234.449	71.3989	43.6567	357.732	175.931	270.953	142.601	235.127	135.267	17.5701	53.8493	9.22768	184.197	22.8076	39.9664	245.265	268.265	427.26
11222	82.1981	73.2581	25.5449	93.6482	85.1952	67.6018	101.831	141.059	178.736	36.1821	34.8961	140.778	103.083	227.325	235.726	30.5646	31.6425	24.8763	103.126	20.7584	114.031	31.8918	90.1971	107.132	140.993	92.0352	102.028	115.38	88.1609	22.7653	117.436	37.6607	133.147	69.066	21.7909	70.7134	36.2601	75.486	43.9005	99.3181	97.1245	55.5884	239.15	82.8573	111.565	114.025	16.6135	25.2671	30.3606
6950	96.7438	85.48	37.1569	122.298	46.5295	98.3679	104.189	123.839	191.974	39.2651	34.0385	150.399	80.1038	209.602	213.64	31.0832	26.0079	21.8368	134.256	24.6095	81.2255	41.6234	74.6313	103.158	183.687	83.9257	97.807	110.668	92.6861	42.8969	165.154	33.9039	143.798	58.8118	32.9766	55.3214	42.88	58.7774	44.4957	48.4839	118.449	219.48	193.985	99.338	111.622	55.3556	21.5343	34.5939	45.0865
5345	1.40497	5.97467	2.00504	2.47409	9.08959	4.6679	0.830133	0.750847	4.84507	1.32397	5.14536	0	17.6851	0.715876	0.95286	1482.55	1603.6	1556.02	15.4283	1020.07	10.8241	2.83666	2.15714	24.7536	63.3579	3.73406	2.48247	5.9315	187.099	1.91383	3.57468	2.54755	0.57879	314.763	2.19485	5.14468	1.98709	1.65357	2.27294	3.15716	2.04723	1.19277	0.131744	0.23017	0.662943	1.80218	0.653967	0.448621	0.815631
8992	76.8311	102.111	111.076	69.7959	112.165	58.6189	208.145	79.5472	81.9952	106.496	103.71	136.738	106.859	70.6132	74.5925	69.4692	74.0917	61.0335	74.6459	62.5054	118.097	101.555	140.724	64.6657	67.1341	189.891	100.173	136.063	110.667	113.13	184.831	87.1862	87.8444	88.6651	122.249	61.7259	98.5314	59.236	107.025	85.1264	99.5144	233.817	94.0581	87.9919	77.1625	115.917	67.2911	93.2158	160.673
826	45.1483	66.5186	143.812	83.6025	103.39	57.6792	66.6903	84.6519	117.787	84.2227	87.1543	71.9154	44.1097	134.091	109.965	46.1997	33.0952	29.7141	73.7871	30.457	105.521	102.198	118.366	114.876	86.9573	133.453	115.793	64.7068	48.6091	144.684	143.95	82.8753	46.5693	106.916	161.747	85.0465	103.697	74.6608	139.49	87.6539	77.8313	134.743	141.015	108.266	66.7261	55.4306	129.468	128.831	217.385
64710	99.4294	89.246	32.8197	130.517	59.2505	49.0637	67.0748	90.7412	137.474	37.4355	32.2078	132.759	86.8866	222.698	220.109	50.3335	60.6812	68.9151	87.7131	48.5665	58.1568	43.3508	63.8793	125.462	110.924	69.9318	89.7294	112.133	85.481	24.0146	92.4191	40.1495	119.374	56.4141	24.5473	49.2341	46.329	55.9794	31.5049	59.7367	202.213	219.481	278.004	67.3071	111.157	89.2457	20.2172	35.5828	22.5515
3150	83.1989	104.718	51.6511	110.587	130.695	74.3778	100.898	117.035	130.487	53.4449	55.4066	146.503	70.1422	186.771	90.9924	21.619	23.1528	26.0553	153.189	18.6032	96.1581	54.1309	75.6561	79.6177	57.4166	135.029	122.296	100.297	83.0156	42.5549	128.468	63.5484	88.6999	46.4023	40.222	71.2029	49.7478	68.163	53.6714	71.3587	79.5453	308.771	260.375	53.0428	116.504	145.64	50.9568	55.667	54.3338
9987	90.0319	61.6139	52.6737	155.167	134.135	65.2457	120.028	150.598	166.868	61.7	57.5776	165.472	93.6025	127.776	118.643	51.4621	54.3781	54.9924	151.596	54.8049	118.888	58.6396	102.926	76.2418	82.6301	127.529	117.252	126.78	73.3764	39.7205	89.8551	48.4384	114.814	82.183	41.9734	90.1934	56.9153	92.2397	51.3516	71.5446	88.5337	72.4818	190.396	140.538	133.885	152.708	50.0703	61.7475	42.754
1548	0.0712189	1.33464	0.148737	0.0895813	0.298871	0.349111	0	0	0	0.0383504	0.156886	0	1.96839	0	0.107336	2638.03	1132.18	1469.07	0	1256.39	0	0.0810101	0.0508592	3.76712	9.86077	0.286792	0.271037	0.182226	117.784	0.10212	0.0470659	0.161422	0.37341	74.7407	0.089007	0	0.402909	0.119744	0	0.160039	0.296503	0.537445	0.133564	0.350025	0.0305501	0.109625	0	0.397967	0
10983	75.7918	122.095	76.7036	89.9814	117.954	85.7315	114.461	105.164	65.1589	79.2989	66.0698	73.1007	91.8722	118.986	141.373	50.2195	46.2874	44.9338	121.77	36.7729	75.7205	79.7921	111.146	107.691	83.4399	121.337	97.537	89.2918	86.7138	56.7933	93.2702	63.9077	86.5578	73.6024	63.4511	62.5135	84.3715	70.0051	77.5451	70.4445	91.3031	81.1015	189.809	78.4799	115.087	83.9968	120.956	108.159	101.723
55907	64.7348	116.588	102.023	88.2623	88.3238	52.4871	137.155	168.678	131.715	97.1381	77.1978	127.388	133.58	124.563	136.737	38.1202	41.1858	44.1995	106.064	39.4803	55.2491	83.8616	106.583	93.2713	98.838	219.736	116.781	118.998	48.8175	78.4847	93.3939	67.5732	81.2412	40.7399	77.1238	75.9421	93.9265	75.4472	77.1979	105.703	191.854	113.647	189.463	38.6314	93.8596	100.189	110.998	95.523	162.32
3728	58.1739	79.9869	150.583	85.5784	163.078	148.627	84.7141	65.612	92.6294	92.6656	135.41	81.7041	90.3409	54.1101	48.1387	45.4201	40.2221	35.1854	107.616	31.4131	193.629	108.027	111.498	60.7249	115.528	103.516	95.3178	51.4947	98.6411	123.949	109.71	61.256	80.397	127.721	149.746	113.953	115.415	90.1228	109.224	139.257	71.5047	133.395	124.153	159.441	72.8301	91.8911	161.878	165.747	258.989
10955	86.1522	223.961	58.0134	96.8682	159.066	105.051	117.33	138.481	123.892	75.7896	80.2654	96.2115	154.063	62.813	74.7948	48.2073	52.1207	41.4581	127.453	37.39	145.238	69.5109	103.956	110.139	181.349	71.5695	57.0448	114.994	139.899	44.3086	83.4934	53.1281	100.25	240.014	47.4083	126.137	70.5881	110.564	45.0423	140.171	62.8486	113.661	158.795	76.4265	114.539	136.803	27.3584	46.0551	51.1695
51522	89.8384	127.075	89.7045	111.117	126.018	101.603	50.0121	71.4517	157.345	73.8257	79.4909	88.1887	84.8501	96.7045	112.252	63.5986	53.9407	62.6512	117.025	55.657	124.367	83.2286	74.9896	106.353	103.325	96.2375	65.8474	109.582	91.3185	81.7009	182.527	86.4587	104.56	80.6379	88.2455	64.864	81.5878	69.4192	101.577	99.7475	104.175	105.768	158.765	75.5836	100.748	86.5522	45.1878	57.014	89.34
2783	52.9988	141.481	89.8266	69.3141	93.2765	142.823	76.0156	50.5528	101.538	63.9177	71.474	82.9094	59.5944	79.051	81.4859	44.0643	50.1946	36.8107	88.4322	36.315	111.937	65.4402	104.638	68.5304	62.1928	113.453	136.85	56.9459	59.9757	97.5727	128.844	52.1784	78.5727	92.3141	118.006	87.4373	69.9772	45.7196	90.2419	88.3491	43.2643	131.301	108.651	75.9016	48.7874	52.2533	153.377	111.162	159.871
8815	87.3346	97.9272	40.4855	89.2942	85.2081	144.178	54.7546	115.004	156.178	33.584	50.9128	138.102	106.033	170.271	155.124	50.5238	51.2046	40.7314	103.736	44.6169	119.046	37.2958	78.7652	100.537	105.096	70.2568	84.3323	69.3343	46.5185	42.8927	135.179	40.2261	101.841	76.2659	37.2807	61.4388	39.1407	67.6037	70.9109	92.7191	105.447	85.5983	126.648	58.9718	83.8296	59.4212	28.9367	37.46	61.3628
54732	82.2011	108.313	90.6367	50.2945	114.891	123.932	100.947	71.8646	140.746	78.9547	85.3643	177.503	144.189	47.7209	48.2918	65.0614	61.6154	49.077	95.3336	50.0281	97.0915	75.7398	114.169	41.6461	49.1163	107.961	80.8542	111.649	82.7808	83.4243	171.459	76.1112	106.128	77.0503	87.7786	58.0882	66.9737	52.5102	78.0114	79.219	152.706	289.117	189.087	109.638	55.1534	108.424	123.266	128.433	179.443
10899	1.04743	0.794691	127.643	151.858	155.695	89.838	124.325	81.133	178.546	99.2095	108.021	136.52	103.94	181.918	205.636	123.515	100.795	83.9867	74.5078	77.0587	157.65	110.051	145.033	129.762	115.135	93.3268	120.665	122.083	82.9304	123.313	214.585	106.708	96.3754	121.424	135.59	80.2084	98.4754	81.1959	130.975	94.0254	191.689	128.861	106.695	84.4435	127.367	95.4918	0.641508	0.264045	0.426716
1576	2.33682	0.605594	3.65569	0.132105	1.72624	5.20551	0.0326606	0.0863512	0	0.197942	2.14006	0.077162	1.79845	0	0.0791438	981.409	2308.31	2153.14	0.042246	637.018	0.0722441	23.206	0.150003	5.43279	29.0152	0.507515	0.142749	0.335908	200.486	7.88112	0.138815	3.0351	0.74733	255.052	55.3908	0.384582	4.23343	0.323739	9.26411	0.206507	0	0.0495352	0	1.20442	0.022526	0	0.549969	3.14399	13.5915
1044	53.5267	211.465	209.337	106.213	115.561	88.356	81.7544	71.8186	167.373	146.921	129.951	185.979	48.8193	124.036	112.983	0	0	0	69.1402	0	77.1455	148.345	152.296	54.4451	53.3588	92.7929	104.518	53.0544	92.6967	194.579	233.448	120.949	95.435	72.8924	209.541	55.3825	160.035	90.9173	171.52	97.4593	0	0	0.175958	57.3332	117.924	43.2779	107.761	126.727	283.598
27075	97.527	85.1551	84.5184	49.8153	78.5347	74.084	119.792	140.859	80.5646	89.2189	89.8975	134.66	60.7816	120.652	156.096	3.36044	1.861	3.37426	94.8672	3.91638	27.5146	82.5053	83.5757	37.845	62.6678	152.434	96.1663	80.6497	36.694	53.2783	68.569	105.608	153.876	19.0599	72.2047	92.3721	73.8979	88.0779	46.4507	61.664	344.091	278.719	99.3791	150.115	70.086	111.344	73.0992	69.7427	61.5691
6288	0	3.41894	0.300197	3.66124	15.2311	41.4547	0.804603	0	0	18.8088	0.712446	0	85.2427	0	0	293.251	146.37	43.0221	0	662.21	15.3257	0.245254	2.61755	191.03	676.017	1.56285	3.75109	0	254.728	1.23665	4.98714	0.122174	0	452.228	0.269464	54.7403	0.609894	0.483358	0	5.57188	2.15435	126.099	65.506	0	0	0.553139	0.12545	1.37694	2.5034
1211	57.1562	122.242	89.2578	96.2283	98.1627	123.523	96.4276	132.002	131.743	67.1355	65.5181	100.962	60.0931	115.137	120.391	45.5477	36.5161	34.2715	105.048	34.9379	108.241	69.6392	108.798	103.357	110.664	98.0865	100.336	71.9473	74.2976	84.4787	171.07	65.257	98.3451	129.396	101.8	69.0361	69.5679	81.7094	103.17	82.7885	54.663	60.9988	89.2333	87.6735	87.9995	69.7232	71.2427	103.137	183.451
3615	3.06331	1.92927	29.6069	127.714	113.991	66.5767	83.7935	157.573	180.04	37.0588	31.1197	256.671	72.3358	219.98	286.691	23.6521	26.2206	22.1523	265.677	17.5989	109.327	48.4103	87.6309	137.28	142.393	113.536	120.461	127.729	111.3	29.226	271.745	51.4671	85.72	105.287	29.9584	76.2042	43.2413	90.4087	86.9268	95.0687	75.9754	48.8148	73.1782	70.6974	154.164	106.665	0.934432	2.04177	1.87044
136319	89.6154	176.329	31.1169	71.4742	72.794	44.9547	118.213	84.7815	124.781	49.0331	46.1764	97.46	69.0186	135.32	155.081	15.9747	20.4165	14.5969	91.0409	19.4423	56.7447	48.5822	74.8238	80.6189	99.9611	109.617	87.5842	140.641	80.8819	19.2131	42.3891	28.4475	155.618	44.1391	18.2932	76.3288	45.3592	48.7312	12.7573	61.7833	162.079	205.173	257.054	112.955	118.38	157.11	20.821	53.7494	54.3246
6856	63.1376	120.545	40.2751	94.3418	113.795	83.6001	94.2889	97.027	180.001	50.8948	45.646	146.339	86.335	119.719	122.961	36.3415	22.9808	21.0266	78.648	25.1685	81.8391	49.9938	92.9587	105.022	97.2833	154	129.73	101.732	92.9474	31.828	91.7995	48.17	117.753	59.2869	27.8149	108.23	54.6891	63.3597	35.7919	101.02	116.547	162.161	226.908	113.736	130.771	101.653	35.8255	74.6006	69.8285
2617	56.3714	133.746	20.6309	80.7745	88.9404	48.7272	78.7686	87.5354	110.796	24.6222	26.4722	160.371	91.1082	174.594	160.997	18.1862	15.0603	11.0768	84.2765	11.6304	58.4422	22.4131	76.4556	91.129	99.9577	107.31	118.659	89.6773	65.7004	19.1015	113.258	24.6939	101.05	80.9686	15.6393	49.6533	22.4463	39.8757	20.5353	41.9125	73.0033	224.129	67.4992	192.935	91.1521	84.0187	61.4141	66.1206	50.9102
51703	60.6271	140.356	101.814	143.97	201.07	156.283	176.137	90.8259	41.9906	94.0405	93.0242	107.108	73.9539	81.2373	52.1125	39.9707	41.9876	88.73	134.261	42.2124	88.7819	115.269	170.873	183.217	131.381	110.639	101.318	65.4074	118.292	95.3815	73.5189	68.6191	60.052	114.2	93.9457	125.721	114.412	88.034	78.5626	99.4221	10.3751	24.9767	4.34499	95.0488	150.177	100.893	59.426	71.8032	139.567
7027	105.862	139.383	19.5212	90.6192	138.862	75.5254	95.2651	80.1869	297.571	24.0746	29.5991	229.344	77.5933	173.312	186.559	16.2232	18.0605	14.5003	81.9012	18.5576	68.1585	25.7782	77.4245	54.4287	72.0864	73.8247	103.314	105.396	93.4076	14.5829	165.678	23.2596	116.808	86.3375	16.6411	49.2316	33.2373	44.5285	22.7914	65.8621	45.7433	62.8017	168.021	74.5432	96.4193	234.458	9.2096	34.2463	36.4958
5092	65.8648	179.949	39.7691	73.5915	89.5608	98.8552	113.329	111.752	124.229	27.9005	34.0498	126.439	41.2014	148.357	140.545	200.788	189.624	148.187	105.317	147.056	88.4337	34.5248	96.0418	77.6658	88.4684	119.838	77.9513	107.143	66.8651	30.7237	178.23	38.9719	72.1064	122.689	39.1462	56.6314	36.9295	45.7629	63.1404	63.842	82.0296	55.141	7.85792	48.9709	134.407	82.3755	35.0224	31.6531	39.2058
4735	59.5677	88.6729	42.6276	49.9695	90.6901	55.2568	143.313	171.402	176.549	61.396	58.469	151.525	71.0171	155.499	153.171	31.7685	30.9749	25.7333	136.328	29.392	72.5025	55.1567	104.204	98.8623	110.059	126.72	90.7077	117.764	80.5105	37.1529	75.5113	47.745	90.6246	68.5303	37.0063	72.9782	66.0361	106.588	39.7152	74.2633	173.453	165.228	173.995	101.524	68.7306	146.767	36.0179	61.0345	58.1327
3094	107.264	139.826	121.112	115.684	125.911	62.6917	86.6902	64.7251	89.0604	94.5083	67.8461	190.412	143.947	71.1152	72.2916	124.862	108.568	103.052	87.1152	87.3994	90.9941	114.694	136.407	55.4701	66.919	127.49	105.331	137.663	108.271	118.58	147.685	79.6078	81.8106	102.535	137.675	49.9578	109.352	68.0902	154.175	53.4629	106.765	84.9477	134.055	76.4877	103.573	99.4492	68.2594	77.3971	129.545
4694	78.1649	133.32	161.595	83.1506	93.0744	58.7583	107.408	104.278	103.806	134.505	79.334	142.277	82.0263	95.3547	92.4913	63.5866	57.3909	59.0607	97.1825	58.1917	93.7102	98.2185	121.019	71.3543	58.7922	184.869	154.179	136.5	69.1994	137.603	200.79	94.0732	74.9982	69.0534	130.52	85.5777	94.4102	58.41	150.624	72.0979	61.8568	157.215	71.0741	108.299	69.0915	50.8223	63.3951	48.3021	97.7135
29968	36.5242	224.731	3.09629	82.4476	14.6051	17.3681	52.8876	90.4923	161.235	3.00395	5.06494	196.359	21.8772	169.149	193.714	118.667	71.0125	166.099	79.3864	79.2651	12.8255	3.0441	35.2077	67.0252	76.5264	44.9283	39.4273	71.2714	54.2619	1.58537	100.236	7.81707	132.862	77.2148	1.50742	26.7211	2.77212	17.0689	1.91647	19.1424	88.6308	107.804	0	0.123501	77.1892	52.0236	54.8273	66.4971	34.5004
801	78.2115	52.0906	99.088	82.8535	61.7471	64.3732	74.2673	162.086	80.5447	87.2402	68.9559	99.4838	62.2151	170.101	186.967	42.595	51.1324	47.6405	93.5149	35.7584	88.4016	106.581	86.313	102.327	107.078	139.859	103.012	60.7856	71.3029	81.4454	63.1392	66.1824	89.9533	47.5477	97.532	62.3452	101.413	96.9174	76.1419	75.5012	80.069	218.089	136.862	100.74	59.6796	53.2055	34.6387	76.4218	125.695
7263	43.0027	114.098	178.196	41.1834	32.4592	80.7011	57.8872	60.771	87.2403	116.194	83.3336	79.7042	36.7868	46.6231	56.212	160.92	188.553	166.868	110.91	131.858	70.7193	157.06	84.8306	41.2002	33.0014	70.1586	50.9715	39.4364	60.3745	245.015	136.185	99.9289	76.2831	100.654	253.924	44.6103	182.701	54.8354	230.323	72.2836	18.8603	51.8098	16.8481	141.736	62.5354	26.9139	133.773	147.781	380.812
998	2.93395	4.72503	128.644	107.541	152.397	67.8154	153.054	171.045	149.594	136.389	119.088	150.912	79.4652	102.48	102.324	50.2099	48.4691	36.4103	89.3606	45.2832	86.0038	123.611	119.099	86.1895	89.5739	159.056	143.484	132.604	114.573	111.878	123.062	98.2169	105.312	70.4163	101.781	116.858	130.064	109.965	83.5937	106.518	69.3571	160.736	223.36	135.222	104.46	129.274	8.56205	9.36843	5.81059
10618	50.0699	140.729	69.7287	63.2578	103.471	77.0874	115.075	112.345	126.301	86.9631	96.1862	79.8987	85.3044	123.35	145.939	62.4715	75.1007	56.9408	105.766	43.6308	66.9337	109.654	128.918	86.1216	112.595	105.133	89.0287	120.111	98.4819	60.8334	49.8456	61.0461	103.446	83.2566	66.2874	82.4193	88.6883	84.1001	40.5555	65.4698	83.4786	122.323	147.961	96.7958	81.066	195.829	34.4385	78.5076	103.81
706	40.4706	153.939	129.03	88.4066	66.8398	88.2326	65.994	69.8112	80.2233	88.2091	76.6651	51.9157	42.7749	48.2051	48.4367	23.9999	14.146	17.0938	73.5065	22.7126	196.715	97.4847	107.185	60.3159	47.3811	91.0264	94.6052	99.7076	54.3404	126.03	148.261	80.3591	55.6167	78.7527	130.414	77.8747	82.0905	66.838	128.203	83.492	38.795	32.1874	77.0677	212.647	80.4798	28.0356	372.072	272.571	346.66
10527	138.671	126.089	13.424	97.7072	58.7409	66.5384	142.376	105.965	120.596	24.2124	23.7342	119.739	87.5045	159.05	167.597	14.5307	20.1644	15.5665	146.559	13.4719	63.769	24.3297	90.6063	104.857	121.403	80.4753	83.7087	106.805	71.0754	8.65077	56.3905	21.75	169.451	54.647	9.20447	51.5979	24.5359	61.7813	14.1362	69.7688	108.09	157.544	154.091	76.3849	139.828	111.474	11.7892	37.7473	37.6676
4946	51.3647	121.342	92.1342	85.7415	142.09	77.497	99.6311	66.8205	75.7712	64.831	62.4437	92.827	71.9054	133.195	145.819	57.4149	54.7586	48.86	88.2057	52.6744	134.703	75.1351	99.1409	99.327	104.543	108.021	108.335	47.3807	69.8464	111.027	182.637	73.5791	70.4382	123.012	117.349	85.7814	73.6313	56.337	127.438	67.4744	62.3546	112.798	81.4747	89.3784	55.3719	78.0046	93.1486	75.492	116.884
805	67.4083	58.1742	103.531	81.9806	80.6442	68.4553	132.652	58.6838	102.191	104.053	81.4244	109.276	72.3587	142.243	127.006	30.7093	31.1917	29.5783	100.414	35.3799	95.2455	111.118	123.218	87.6854	98.6304	116.201	97.8571	67.7175	83.3931	122.668	103.256	95.2844	91.6942	87.9825	111.359	75.2382	107.731	71.083	91.4198	79.808	84.4516	206.339	96.2781	225.649	102.29	102.051	43.5322	62.3937	79.4627
100287932	93.4047	133.771	45.667	98.0475	78.6402	65.0627	144.646	74.6879	172.711	43.6829	41.4044	144.719	45.4971	188.195	198.242	48.9271	42.8405	33.6002	109.023	43.2902	77.6822	40.5332	122.802	99.3251	116.324	101.751	87.9868	104.904	65.5337	42.1923	193.836	42.372	95.035	95.8679	40.7388	59.7725	37.1308	46.8263	56.983	64.6819	161.616	153.553	70.7519	66.1175	134.155	115.726	31.4925	56.8919	75.2902
7317	88.98	94.8205	59.58	52.6492	81.0793	76.4258	154.335	82.1862	157.089	68.6188	68.5545	131.092	70.4831	142.006	149.822	42.6382	52.1683	43.3683	135.869	35.997	79.0591	70.8127	102.236	66.8526	70.41	118.809	124.266	93.5761	78.8715	63.2332	120.113	43.0944	101.32	76.8784	58.092	81.282	56.5725	55.0317	56.2992	65.326	42.6721	102.51	122.83	81.1665	56.9594	98.8032	57.2657	91.9872	134.749
3304	25.8112	28.3892	38.7609	124.721	202.356	838.832	28.4037	60.4644	62.001	31.8144	63.1282	27.6559	223.289	50.9154	64.1938	296.914	10.2055	25.4298	31.5815	141.502	509.375	16.2613	28.8751	153.802	328.153	22.4477	270.696	22.6837	77.852	51.9738	33.1208	37.0738	90.074	151.572	40.6802	163.491	38.2638	50.9331	123.288	136.219	45.8708	80.1095	51.7193	45.6618	37.7206	49.6837	27.6374	33.7924	51.9733
10555	19.8152	66.2534	130.727	82.1573	130.057	112.722	42.2215	55.513	73.0259	81.0144	105.69	62.8606	45.4182	86.7719	53.1608	108.431	153.607	99.6922	77.3438	81.0706	106.981	81.1313	79.2035	99.1178	76.566	53.7131	114.911	27.2281	45.6001	89.5787	65.2936	45.0682	45.0068	138.941	137.866	67.0946	108.728	55.8355	132.792	108.536	54.4624	10.9034	61.4195	203.641	49.4649	59.4482	220.015	130.352	268.235
10616	54.25	146.244	39.0075	45.9899	43.6916	88.5654	143.173	92.7463	81.3379	33.0645	51.0167	71.0113	42.1637	36.9866	27.8305	41.7563	39.8909	29.9183	67.7653	29.412	134.7	33.9897	120.336	29.2382	30.8431	43.5434	68.6376	83.4316	73.571	38.7129	123.362	29.6369	56.1849	72.7065	38.7794	42.347	31.4795	57.317	40.135	84.9255	61.8781	78.0658	40.4732	55.7025	27.9043	35.2696	336.037	185.955	143.589
23787	72.6572	99.2996	85.7333	75.2627	90.8963	131.509	50.9981	70.2367	123.089	59.8381	64.2193	75.4648	71.8078	110.817	127.317	52.3913	45.0522	40.0904	96.486	34.0095	133.132	62.6598	59.0079	69.0361	77.2559	76.1525	75.3886	57.6484	60.3449	75.583	125.463	59.289	116.194	79.5636	76.8905	62.5497	58.9181	64.0827	71.3386	95.4491	44.3741	160.02	85.9426	80.4779	52.081	85.9026	101.833	95.6148	141.289
6662	124.2	166.712	18.7631	163.498	233.162	209.059	135.409	106.251	116.304	17.3125	45.9609	98.6915	158.794	93.6646	136.52	3.2091	0.710681	1.71637	172.351	0.520818	82.5981	15.472	61.9033	94.035	73.9565	130.648	77.9839	136.96	70.4864	9.09573	72.9375	27.457	146.151	64.4168	11.5774	73.5118	18.1114	45.3637	33.9063	72.7408	10.331	23.2496	59.705	78.2503	217.369	153.947	53.0455	53.3374	49.7634
4249	119.64	331.378	13.4931	26.5203	104.04	14.966	295.646	90.826	202.385	17.4367	15.7996	150.897	81.3353	160.948	236.955	2.6438	2.52985	1.88715	175.947	1.22444	68.1709	21.5003	47.3054	33.7137	24.0979	188.159	30.9753	264.055	23.4876	10.9275	88.8124	11.4078	57.7976	52.9479	12.6044	20.2314	15.1072	24.5385	8.29542	33.8006	37.1129	12.2071	30.7783	74.7371	247.45	434.872	9.95721	22.8712	30.3816
8664	180.809	133.579	47.7357	91.552	66.8942	50.7022	93.4625	101.561	184.276	50.9348	45.106	161.716	118.779	95.8141	77.509	33.4644	24.9008	28.0261	170.286	24.233	117.511	61.541	103.811	66.7683	70.4808	105.849	108.116	152.43	106.376	46.2171	214.019	54.1719	61.3478	103.61	48.1416	63.5941	63.7663	65.55	89.1037	88.2231	80.6156	99.6236	148.207	90.062	150.965	54.6249	48.8337	53.1858	65.9737
6692	55.9279	86.2274	192.337	50.3154	142.332	131.181	73.1026	40.0871	55.1695	118.535	116.047	66.3279	65.9483	56.6016	58.6385	3.60155	0.600046	0.393468	69.2321	0.470117	50.0135	138.172	70.9	74.9464	51.3401	97.1374	68.1041	65.6525	38.2923	175.39	63.0577	85.7581	64.9817	91.2227	211.553	36.3551	141.571	59.923	139.947	68.4637	81.1555	222.975	96.8088	153.801	63.5029	72.7313	203.238	161.967	268.652
832	48.0107	51.1084	117.379	78.4902	95.4836	65.5335	76.9243	89.6698	69.3155	101.794	93.6422	89.621	45.359	159.319	106.599	51.9321	43.3557	38.2071	51.3485	38.8459	98.8361	107.137	91.1252	129.215	94.2265	83.3647	105.128	58.1308	77.1403	123.733	148.089	78.4536	60.2465	69.9076	139.963	88.5398	104.394	74.3135	107.996	95.5245	41.9485	105.569	146.69	75.2741	56.3323	60.2448	119.799	110.037	155.673
5720	63.6711	96.7908	114.181	125.81	57.9735	76.9752	83.8091	102.491	72.1926	103.93	77.423	121.569	89.9785	86.6564	98.8919	86.2412	71.4756	70.6072	96.0379	102.485	215.622	84.2233	105.885	94.0125	96.4113	92.788	122.302	69.5493	60.3098	143.198	104.904	95.6148	49.3211	87.864	120.2	81.5714	94.8987	70.9537	141.052	101.664	58.144	160.22	129.917	104.613	85.8107	36.3991	132.234	154.145	156.052
26135	81.2144	69.4016	34.9143	114.52	106.933	63.8205	116.58	134.219	151.092	47.6034	42.5191	163.924	61.8434	126.948	138.561	41.5977	50.1161	43.2255	133.576	38.1463	119.293	48.6525	98.4395	83.2235	95.6092	75.3336	110.645	73.3723	79.1071	31.0785	84.764	44.3451	99.6121	62.48	27.7414	80.993	49.9787	75.3291	43.7355	91.8781	95.3293	124.476	221.845	78.2037	109.081	129.746	29.6186	62.9705	57.7678
378706	0	0	8.80327	9.68195	6.15275	11.08	29.4082	137.875	35.5507	40.5609	50.2631	224.862	109.345	119.189	252.734	25.3416	115.963	93.6256	99.9634	74.2915	208.009	110.07	92.2687	197.16	194.937	116.458	55.0004	262.013	74.1502	115.101	166.414	104.99	63.8318	72.0739	104.444	117.307	82.4272	107.233	258.795	109.033	61.3452	90.7609	71.1468	204.015	94.8105	26.7996	0	0	0
10521	189.779	113.938	79.3035	112.661	76.2707	65.0663	98.1632	62.2782	95.8215	95.8664	120.655	107.559	128.593	70.785	67.2525	88.9289	71.1905	77.1725	97.3537	69.8176	109.513	106.621	113.205	70.705	68.0131	77.3527	100.818	96.536	136.488	62.6983	44.747	82.1672	68.5897	89.6974	45.8788	89.5393	91.5516	119.19	49.772	93.7103	88.821	137.751	169.507	118.023	106.496	91.2855	66.4346	126.796	87.3084
79574	27.0873	98.3363	194.81	102.989	144.894	132.341	92.3194	92.5939	87.0108	146.755	155.183	59.8073	50.45	57.6157	48.1881	0.741187	0	0	66.5191	0	160.851	148.741	97.3621	62.6943	57.9166	60.0215	83.5364	66.0302	48.7693	211.704	67.8732	120.881	74.8308	78.7692	252.028	113.582	138.951	103.024	188.464	104.948	2.48847	0	0.133449	59.1032	80.1961	79.8596	85.4259	74.0717	154.497
100128731	81.898	120.209	108.437	81.9493	121.622	60.6	80.6142	164.661	98.7245	87.4606	126.464	101.126	128.739	87.7737	89.0293	70.2522	42.3175	38.4685	106.303	47.3875	104.886	73.9779	88.6291	93.6849	112.358	101.802	80.57	128.841	60.2866	88.9238	124.317	68.115	68.9036	85.6303	91.7453	89.8278	62.2957	73.0281	126.184	71.0114	95.1257	86.992	47.11	92.6412	75.3792	79.5689	52.9902	42.303	58.1544
26298	128.521	194.267	23.6405	21.4045	115.39	77.282	222.903	103.396	55.5497	47.4879	53.2056	56.2721	46.7955	72.2924	97.3165	2.05652	0.459075	0.513293	256.132	0.496468	56.6521	80.5489	178.269	55.6977	34.6479	106.613	73.8906	77.1951	64.1079	22.2345	25.3499	45.1973	205.402	24.8162	11.8439	62.9048	59.837	104.14	11.8203	88.6697	51.4164	128.984	177.588	119.738	61.6719	182.767	67.5245	179.103	190.247
10473	99.4966	157.146	47.6786	98.6054	90.281	81.7991	62.8083	68.1266	88.6442	61.9784	63.6001	79.3301	75.6895	151.008	139.027	13.2496	9.83396	12.4539	83.0123	13.3719	108.947	71.6459	74.4276	86.4086	79.9963	112.092	94.3906	95.902	65.2535	49.876	98.0528	58.0293	103.666	63.0932	40.6132	50.8852	62.4411	62.1845	39.0978	75.5703	46.6784	116.998	108.048	77.6297	133.011	115.652	36.1581	57.567	82.3012
64094	172.532	271.267	2.87633	14.0989	185.55	34.1349	343.076	85.5999	202.001	6.12396	6.98399	75.5189	125.306	66.3225	253.03	4.85764	1.24845	0.611536	271.643	0.444752	34.1992	8.88772	128.511	9.06908	2.54089	357.474	68.0344	304.306	8.32298	1.4469	155.667	15.1831	61.3744	4.05985	0.766891	1.21836	10.617	24.1194	9.04477	4.5504	0	3.08711	0	0	53.8202	464.899	0	0.0653127	0
3898	29.3759	66.4394	79.5299	115.048	117.752	102.438	75.4903	108.676	102.138	57.0453	73.1297	103.525	74.5808	142.186	137.159	12.4198	12.6133	10.3992	85.4297	9.18029	163.383	72.8568	123.284	89.5391	90.794	108.752	123.084	66.7537	84.6645	69.1675	171.505	59.7968	71.1426	104.837	104.821	84.5368	70.3385	70.6239	94.9575	100.22	61.9876	45.759	113.766	185.99	108.109	77.4666	94.1611	133.135	210.866
4702	59.7039	106.068	71.4257	59.4879	77.6384	83.7707	148.289	179.802	100.952	61.3528	43.3735	110.175	31.3517	159.325	134.899	52.0612	43.7372	40.6464	102.194	39.6104	75.1915	55.5745	91.4127	91.9712	71.0607	115.371	82.5559	73.131	63.2561	61.2756	200.574	55.7014	98.5143	71.5007	78.8902	49.6165	68.548	70.5365	104.635	68.2894	138.805	64.7063	133.409	110.777	86.1792	80.519	46.9614	44.9302	76.3923
10935	142.473	168.674	19.9272	109.078	50.6765	61.1803	128.166	93.6244	205.689	43.0971	35.7818	175.692	48.3485	117.121	133.862	87.2989	113.858	97.0084	143.685	103.648	57.3772	37.3097	85.9035	42.3549	54.6861	121.023	84.2684	143.396	78.6421	25.3328	130.314	37.3087	117.471	69.8563	24.3725	47.7956	49.7701	40.337	32.5758	43.8772	141.48	120.119	95.9143	71.3704	151.199	95.7012	21.1206	37.532	47.7794
5935	82.6925	59.6181	58.6591	128.675	77.4247	89.9102	56.0365	89.6343	118.28	60.562	60.3307	122.082	137.035	120.575	144.151	31.6008	27.4931	25.0557	97.0937	25.1302	104.914	56.3462	91.1442	143.847	130.715	217.51	200.764	152.508	105.719	61.0448	89.4007	77.8567	85.3659	91.9385	55.1125	94.0864	57.6177	61.9172	61.6098	54.8873	36.332	71.0602	73.1673	62.4307	52.966	38.6291	37.6573	73.9344	102.915
387695	0.650113	8.43446	494.99	69.5072	60.9299	176.54	0.577629	59.1023	19.0832	492.808	240.39	2.9113	6.58463	4.302	0.979805	0	0	0	0	0	50.0857	399.959	262.242	126.57	54.9211	5.08629	68.2658	1.78224	31.6355	1053.28	12.7663	150.72	20.8692	32.4657	543.44	288.571	425.718	141.891	507.413	137.011	0	0	0	0	1.8326	7.71965	1.62111	11.8622	88.692
1558	0.0641552	0.924821	1.38451	0.44383	4.12816	2.76048	0.0798031	0	0.276552	0.5182	0.706627	0.251384	3.16085	0.297174	0.435106	841.244	1518.11	1632.34	0	976.185	0.294203	1.20409	0.503963	13.0749	20.339	0.930049	0.209276	0.41038	194.998	1.22655	0.127193	1.16329	0.336374	320.816	1.00224	0.563814	1.76937	0.323602	1.08732	0.180208	4.32693	0	0	0.315308	0.0275201	0.0987517	0.0746555	0.204855	0.279332
9188	115	168.264	8.71483	113.923	78.0431	53.4017	120.775	113.57	140.102	16.6846	16.8464	158.97	42.4253	204.798	223.633	11.2171	16.8906	11.6601	88.9214	11.5076	55.9914	15.6786	117.039	122.834	185.99	59.6466	92.2291	99.2875	85.8656	6.54875	64.8599	15.5275	93.422	72.8331	6.38542	66.8796	15.4051	54.5446	15.3393	53.0319	150.746	140.093	107.99	73.7182	162.495	143.804	18.0086	46.1371	39.7549
8031	100.992	96.3852	84.0288	68.894	78.3989	60.3692	139.532	64.9646	116.411	125.88	86.3384	116.4	49.0055	105.455	112.685	100.33	113.753	105.444	77.0339	95.305	57.6708	130.239	116.635	87.2868	79.8223	110.305	94.0715	125.607	121.536	68.8441	74.1306	55.2209	78.6281	86.3409	61.7562	61.5387	115.355	63.5696	54.4844	60.4273	108.687	198.388	110.948	190.425	122.393	126.727	34.2329	88.2214	115.165
83442	19.856	42.3356	214.028	87.4721	87.3951	62.6753	63.7004	90.9665	40.6066	125.421	171.959	45.6415	37.7329	56.3829	34.5187	36.7231	15.0317	14.286	23.255	25.2448	122.904	116.816	91.9367	47.9882	75.8854	169.511	143.751	49.8006	59.714	224.238	172.845	140.142	37.0083	76.6743	256.867	93.1567	98.421	71.635	175.661	85.918	33.2969	76.4883	153.281	61.5029	71.1503	43.8314	275.389	175.094	329.191
2876	17.5939	31.3692	95.728	111.16	95.9343	62.0985	76.7422	112.965	149.521	61.2075	92.3668	83.9068	85.9599	167.283	165.117	174.249	149.07	103.443	112.209	153.706	208.447	78.3393	88.859	127.313	145.361	135.639	131.523	135.421	88.9356	114.188	158.267	69.5891	51.4989	195.883	91.425	83.4136	52.9597	70.1264	109.591	113.276	182.831	130.477	107.561	45.1313	110.674	56.5389	3.09797	3.78841	6.60766
3698	0.1709	0.316747	0.203953	0.0921271	10.587	14.1751	0.303691	0.0802928	0	0.341816	0.242017	0.0956645	27.6072	0.0452359	0	1328	1507.08	1741.05	0	932.682	1.05242	0.472103	0.104609	46.4901	84.7927	0.314605	1.08841	0.343575	440.536	0.233382	0.258152	0.359687	0.256015	390.996	0.579731	0.0715199	0.656069	0.328392	0	0.0548625	1.95155	0.13818	0	0.239981	0.167564	1.25267	0.340922	0.233873	0.4252
4061	72.4125	42.8259	19.79	14.3422	30.589	33.2469	136.316	85.7351	113.655	8.24272	11.0793	103.924	41.1808	117.384	116.009	162.485	154.572	193.781	108.166	124.838	235.887	11.0155	81.6944	41.3099	42.3636	50.2686	35.2245	20.782	40.6863	17.8875	125.892	12.1431	40.2927	67.9741	11.5563	35.5375	11.5317	38.3775	36.6283	117.864	132.814	969.256	124.788	316.126	30.5261	27.5369	85.9001	287.081	31.8277
1978	60.7968	96.2831	26.4323	69.7046	29.1367	43.2026	100.866	199.441	172.508	13.5754	25.905	158.114	40.5469	93.4216	67.4183	58.9636	43.2641	44.4606	196.878	32.5892	123.152	25.7911	78.3802	29.2958	34.1138	88.52	88.7553	70.1097	40.3971	15.2823	201.958	21.689	65.5148	40.7576	53.6964	16.0612	17.8279	76.9347	38.9612	19.517	18.9435	131.084	116.036	78.6985	52.6864	23.8195	86.9361	45.8944	41.7199
1476	39.2816	41.4429	91.0302	84.4046	115.827	99.0022	61.8817	197.485	68.7695	48.2622	59.2811	53.924	68.4974	129.671	50.8163	30.7907	19.5869	14.8967	89.8487	18.0044	179.348	38.1643	42.1489	85.6388	63.902	182.084	182.915	64.1951	77.9534	81.6858	226.064	44.0666	48.7732	29.6812	62.5458	85.6414	58.1337	72.0975	66.749	85.8526	99.7232	195.519	181.252	132.234	64.1618	57.4058	173.439	131.459	192.087
1622	37.3406	70.1753	89.6543	83.352	85.0172	106.846	85.0461	150.425	202.621	63.5082	60.5338	88.1945	72.2841	109.383	110.672	144.879	106.957	80.5426	57.0127	88.6768	68.555	55.6726	113.94	123.701	118.244	84.6609	74.1987	83.4314	60.5935	83.6438	116.347	51.6301	120.936	73.1299	79.4901	71.7047	80.3339	70.9621	94.6553	74.529	101.924	119.251	87.1658	105.007	47.5172	55.0147	36.8731	57.3598	83.9622
6513	26.3802	89.11	17.6188	36.4663	84.0821	42.8859	152.308	43.2965	141.881	21.1458	34.9926	35.0571	126.38	62.8037	50.5304	0.653823	0.204333	0.587484	933.253	0.493949	259.68	14.0134	16.1611	137.626	86.1841	159.319	122.418	128.401	37.6416	12.2407	49.27	10.7558	21.3139	37.9841	29.7475	33.7196	13.6126	13.4714	13.1014	132.271	126.246	40.516	230.541	112.294	322.895	334.381	179.532	244.153	154.62
760	0.46616	0.783985	544.703	5.32602	2.82569	13.6682	8.45629	95.4987	0.111637	737.75	193.654	0.19027	7.04887	59.4529	3.33718	79.3283	88.5195	67.5649	2.12512	79.9423	6.5913	643.588	127.666	3.68654	5.78074	22.9642	53.5598	0.496979	21.7945	571.721	7.49631	221.133	6.69229	14.4427	574.144	3.26222	640.736	155.754	371.747	69.7917	110.493	1.09932	0.72853	322.977	5.76564	0.159454	53.4772	133.531	498.245
5710	83.3433	76.665	54.0934	58.9443	90.9345	66.6291	133.936	81.8974	184.115	47.7108	54.226	102.354	93.2766	127.566	134.232	55.4244	56.9099	45.864	86.0083	46.2084	101.353	43.3564	87.1652	91.1308	93.7436	87.1569	62.3012	110.981	63.2843	52.6617	187.688	50.9462	88.8939	71.996	56.3191	48.9786	48.7069	47.4885	65.2341	67.8363	149.091	131.74	125.645	66.863	67.7622	86.8389	54.0879	51.8069	76.817
11338	60.6862	77.3985	49.7809	70.7617	94.8985	67.2202	78.33	94.65	141.137	45.4134	50.2197	90.8406	58.5233	149.799	218.295	38.6096	41.2922	33.0342	109.251	30.0378	88.7456	45.0013	61.2278	87.6768	83.04	68.8583	80.6745	83.2788	40.6828	37.4544	70.3563	36.8402	96.0142	52.901	31.7351	49.0429	43.0287	53.3537	40.915	64.6275	87.1434	156.422	165.341	72.5619	54.54	87.53	42.1194	71.0668	89.4528
3069	40.3353	84.9923	56.2344	29.8466	67.1047	60.3173	94.7805	122.011	109.679	62.4113	59.161	124.711	77.1308	120.62	132.805	69.8116	79.9796	80.9625	105.093	53.5613	79.0919	61.3975	103.412	82.004	91.8689	68.3838	78.0512	60.2202	86.3882	48.1159	105.354	55.57	91.2342	82.0377	53.4134	73.6166	66.3258	81.4694	59.2157	74.1941	163.045	176.869	150.934	92.343	43.5432	68.2835	54.9805	69.5533	88.2523
2782	66.4836	60.6378	77.248	76.2858	111.085	50.54	110.788	79.3991	75.2159	79.5043	75.5346	95.8208	66.1931	122.636	129.893	36.0241	39.3964	28.7183	111.251	32.5362	111.355	80.2141	76.691	101.951	109.478	108.58	96.7737	83.5915	88.7247	57.6806	88.4675	53.9485	74.0849	56.6345	63.0917	80.933	74.3442	70.6462	45.7223	81.7026	74.4808	122.154	169.37	74.1555	87.3593	116.968	61.3027	82.1375	110.884
1066	0.0842406	1.17388	4.18328	1.13024	4.20291	4.52708	0.104787	0.230873	23.765	10.0704	2.25778	0	10.2242	0.0520282	0.380885	1077.26	1294.42	1545.77	0.451804	1403.13	4.17215	6.00484	3.04802	28.5702	75.1056	0	0.885449	44.8331	188.919	2.60372	0.0742285	5.98266	5.00576	296.642	3.68484	8.1162	4.92463	2.07735	1.08161	12.3361	4.16182	0	2.26445	0.138008	0.120453	0.259337	0	0.268989	0.0271692
24148	129.641	54.6781	46.0961	96.0334	114.644	83.2861	79.1308	114.274	215.243	37.6695	53.953	119.564	210.45	113.149	113.311	32.4678	46.0821	36.9794	203.401	31.8539	144.346	44.6243	71.7806	93.6145	175.222	52.8924	67.3738	112.614	73.0784	44.08	138.154	43.8761	71.1482	73.1991	41.0384	91.0079	47.8601	65.566	59.4431	121.125	105.893	155.335	69.8643	59.7873	108.549	90.0238	31.023	34.5613	49.3875
11140	63.7588	111.262	87.7898	90.8407	109.294	61.5365	75.9703	101.677	86.1588	54.092	55.7089	94.9486	51.1327	159.942	167.09	36.1439	36.3429	35.4294	110.048	36.0131	133.918	54.9717	79.1334	95.943	104.331	113.184	84.6321	72.5481	58.6458	79.4844	151.875	63.4357	78.4906	104.564	82.6662	66.0988	51.9348	62.8948	88.5423	63.8675	68.6023	58.6341	60.2698	40.7417	93.9278	83.4057	101.619	99.4131	160.851
2517	32.9967	57.6134	431.647	36.5886	60.6972	48.057	96.2723	81.8855	85.4468	220.031	159.53	54.5037	25.8049	27.1723	34.6108	59.9898	65.4118	67.35	24.8276	62.3236	34.1431	235.555	95.8085	31.6528	31.6972	209.614	64.4413	105.766	82.404	292.468	192.928	120.356	56.7331	52.0385	260.47	76.4793	176.188	68.5527	186.288	82.2965	35.4924	61.2632	44.0502	78.3464	63.6338	81.6535	88.7496	115.139	307.06
7262	27.8071	115.898	17.5544	27.8075	74.7753	174.032	105.81	110.338	63.0358	15.5318	22.2574	57.3557	73.4721	115.365	100.608	2.15883	0.468529	0.449026	68.779	0	104.707	6.48318	64.8769	51.7245	57.8845	171.79	86.2942	71.9227	24.4912	17.2532	199.404	10.3739	72.963	27.8855	32.486	39.2959	12.8245	22.554	54.9519	85.7737	65.5781	44.8035	129.888	120.821	138.397	67.7928	282.784	234.249	387.699
57515	50.2138	69.1258	95.6084	53.273	94.586	89.9239	106.315	73.8379	69.6206	122.909	116.406	45.1973	102.106	62.8374	65.6542	113.082	131.687	119.337	71.7829	132.744	81.3783	130.233	94.6975	97.874	105.765	74.4457	56.5147	86.5057	131.774	94.2668	44.7207	83.3333	106.335	92.1742	90.8476	91.3391	123.781	96.2437	63.5543	62.0312	100.214	222.647	152.744	140.967	61.0556	119.54	36.1607	77.0211	77.6083
143	65.5838	133.981	52.1057	56.5766	150.618	155.429	86.9964	43.584	134.114	53.4816	69.6366	82.5293	70.5466	75.7752	63.1698	15.6619	13.1915	14.2999	59.1888	16.4956	59.4418	83.0247	83.6928	59.2982	50.7961	90.3893	80.3679	73.9776	66.2543	47.4963	46.9903	30.2987	182.23	65.0377	42.669	63.4185	61.3523	52.835	38.6638	63.6751	53.5581	50.8227	113.889	109.577	112.008	151.959	39.7453	74.9092	90.5972
26073	79.8663	104.929	59.7676	77.9114	73.6459	86.3648	83.6753	118.543	151.857	44.2213	43.6411	99.567	54.3882	113.038	116.443	125.575	135.7	114.433	115.865	87.4458	93.8987	53.6498	112.014	48.9986	97.8622	78.4776	93.1415	62.2307	90.6763	50.1787	192.107	41.5539	98.615	94.4559	51.122	63.7113	49.8246	64.7227	55.6559	76.935	83.9193	136.224	74.9635	86.6969	75.9247	77.049	33.664	55.9956	90.3676
55450	67.1126	61.4205	176.607	49.5469	159.966	66.408	100.978	71.9302	32.9903	105.157	121.44	63.735	35.435	119.265	75.5754	32.5711	34.1786	28.0414	30.6492	25.7647	47.4085	145.324	54.5482	200.281	74.3146	73.1012	38.9905	13.5164	52.5472	132.771	68.0289	74.4846	54.8986	62.9248	195.262	89.4622	109.684	62.0406	120.265	82.6346	20.9555	124.829	172.411	122.864	66.2085	99.3232	125.843	86.3536	152.787
759	0.648743	0.204572	767.337	0.0255003	0.0283589	9.09864	0.12609	0.333369	0	922.168	296.515	0.119157	0.12181	0	0	0	0	0.0790597	0	0.188921	0.260313	594.728	31.4454	0.0315397	0.157401	0.0653107	0.0881756	0.0259363	0.0937423	838.072	0.214365	236.139	2.52072	0.0600586	1384.66	0.316741	953.897	196.292	382.766	48.4953	0	0	0	0.0996383	0	0	1.10879	43.4046	314.966
148170	31.2351	59.9037	409.709	35.4974	82.5307	94.2155	5.1123	32.4394	46.0624	263.016	327.033	42.4968	39.4003	16.2453	15.0035	4.13821	2.7253	2.37442	20.5728	2.69511	127.239	266.469	102.006	49.0197	35.8089	33.6886	97.9171	24.4201	35.4738	382.657	48.7684	199.14	38.9927	77.381	550.621	112.459	263.769	117.114	409.348	100.359	3.65023	16.1965	9.0779	44.438	11.5965	3.5614	134.23	39.0782	58.8528
3148	86.335	61.6064	45.3094	162.238	114.366	109.942	43.031	124.032	157.448	40.0408	41.1139	111.794	146.21	126.1	123.668	10.8656	9.87604	13.56	55.0384	13.3858	78.0655	57.0295	85.4878	122.108	129.022	41.169	129.39	43.8004	50.571	31.6766	97.9667	54.1581	92.5144	58.9885	42.9366	75.685	46.4047	81.649	59.161	53.5273	51.3231	42.8364	225.842	58.864	69.4283	49.8022	14.3176	16.7969	6.815
8801	67.0448	53.4024	85.9146	81.511	73.5493	55.7054	49.7995	88.3469	95.799	149.154	78.0198	84.6581	98.6232	154.884	132.702	114.719	167.9	127.883	62.4825	114.907	57.3294	119.402	109.099	145.701	130.133	90.7538	164.084	63.0662	100.951	67.3553	50.9041	83.6027	56.535	73.1373	93.2968	86.1608	169.263	113.773	147.095	107.537	54.936	23.6658	28.9312	52.2948	76.5243	39.5763	37.2387	48.3644	60.3763
6421	70.9104	62.4847	40.1718	98.385	129.361	74.0262	80.0968	104.898	123.401	49.6246	54.2134	124.12	77.6179	152.087	156.348	35.2418	47.0432	42.8618	115.451	34.9803	107.796	48.1049	84.0517	114.361	100.006	76.9038	96.0265	87.905	82.3694	40.2038	79.8085	55.1893	91.5195	60.0103	30.5213	62.7139	48.724	77.2053	48.9723	80.0473	91.2333	110.585	157.416	82.0555	68.0196	117.612	32.6705	56.4378	53.5447
10952	28.068	104.899	58.5705	61.195	85.8929	92.6313	93.7075	102.908	106.453	59.9345	58.2425	83.7758	59.6291	150.752	92.5426	119.651	100.957	77.8362	68.9121	100.426	127.634	56.207	101.557	111.807	100.619	88.4124	85.0778	71.4622	66.7619	66.514	149.95	58.7483	93.2301	102.347	78.5585	70.7187	53.5182	60.7478	86.0646	66.2655	145.765	67.7275	145.569	113.878	61.895	83.6345	110.083	76.236	87.9096
57126	0.197852	0	503.652	0	1.19931	1.76012	0	3.25345	1.8479	586.4	363.239	0.290723	0.118878	2.74943	4.77103	0.257608	0	0	0	0.153645	0.4839	116.015	30.3776	0.513009	0.21335	6.21452	0.573688	0	0.55908	1578.77	0.871688	351.468	0.93857	0.24422	792.787	1.09479	572.578	96.582	295.696	27.4172	0.0549141	2.05297	0.30921	0	0	3.65456	83.0765	167.628	1331.32
26156	96.326	72.2144	20.295	63.0451	156.444	52.1663	67.5041	115.537	142.022	24.0088	25.0107	140.971	114.821	170.548	188.025	22.5659	27.0629	24.1806	124.174	18.6099	75.8358	29.769	84.1547	125.765	111.719	58.7417	73.4032	86.9801	126.393	18.8941	258.787	28.2041	82.5974	66.5368	16.546	66.2324	35.4258	52.2545	53.0772	63.7685	98.9463	61.3581	104.056	57.7727	84.5791	187.512	18.8142	27.0088	31.2869
1843	19.321	1.4132	116.873	36.7877	95.1939	82.9856	23.9319	1.81357	0.763017	196.336	203.224	2.52089	141.514	1.58937	2.03157	519.251	783.749	377.262	4.0091	336.241	201.855	77.1293	67.9085	127.478	112.955	24.2787	101.578	2.66515	139.266	212.924	13.0654	266.224	8.81156	140.734	190.519	89.8649	180.827	69.1371	282.835	111.939	302.23	28.3592	26.812	11.0416	8.90121	4.10785	18.1577	35.3469	55.6872
10280	65.7969	111.036	29.2815	80.5412	62.4626	97.9381	112.023	127.031	190.974	21.5577	30.6512	143.587	34.6143	152.111	174.104	96.5829	146.907	83.3328	108.947	74.4268	79.0496	25.033	97.8363	72.7989	93.6451	50.8139	61.3348	39.8781	45.4394	20.6066	117.741	19.4928	100.535	97.7384	25.7675	50.4971	21.8837	59.5655	28.4688	82.2403	81.9913	62.6328	69.586	57.5262	75.5548	71.2574	29.8048	58.9998	71.075
8836	52.8819	88.1198	22.3781	66.2844	34.2775	99.9699	162.959	236.004	165.146	22.5028	25.5678	101.128	39.3884	93.5393	100.985	38.1214	44.2084	35.1755	120.188	40.8411	58.7476	38.8726	66.5719	142.323	108.695	104.576	53.461	96.3062	65.9128	22.7441	98.3827	18.0357	241.841	76.3787	19.8896	115.137	29.9245	101.273	46.9705	160.635	146.642	87.4387	76.2464	16.3599	78.4625	69.7591	9.413	14.0504	19.6558
2746	79.6357	103.582	58.2447	72.6647	74.8113	49.6802	37.4898	39.1929	121.499	57.5219	49.6905	120.988	37.8224	95.3144	93.6365	240.244	356.85	405.636	47.2859	283.877	52.103	63.6594	64.9367	83.2752	110.175	62.5139	73.6203	63.0534	126.934	55.2011	49.2828	47.8072	45.3948	147.5	41.562	55.6557	72.5575	48.3884	44.8475	48.5828	78.2905	95.0166	85.2668	142.289	95.9674	72.8219	49.362	50.1388	50.4308
283131	45.7656	56.5839	145.096	55.0046	63.8462	49.2615	90.7723	120.848	30.1942	115.516	212.519	54.3204	93.4237	19.048	20.9643	130.485	110.009	217.24	66.5193	99.9753	126.372	93.2163	105.932	66.8879	75.6262	92.7449	52.2994	20.9099	112.542	129.922	67.068	176.191	25.624	93.4852	163.549	85.6073	154.165	105.667	99.8092	69.3699	255.642	64.2535	69.8369	129.46	119.263	52.1862	234.678	170.841	150.952
29997	155.802	147.912	89.3492	107.697	106.854	47.5514	38.7222	50.6047	79.1643	62.1454	59.4581	115.412	93.816	82.6834	86.3854	81.5931	79.5867	57.1653	140.844	43.2159	93.7529	82.0945	70.1093	116.917	82.9604	46.1875	71.3065	123.782	68.9479	75.0133	95.2489	86.3935	33.8645	129.867	90.237	64.8805	96.0262	55.6973	193.778	63.672	59.8886	61.6127	37.4432	74.3217	89.4461	44.3512	81.5409	51.3763	76.3297
1958	153.405	8.86529	9.98958	24.7933	475.353	399.289	49.9858	13.4837	16.1251	87.8005	50.1948	21.935	751.02	58.3374	50.4232	246.131	249.674	295.104	87.7866	51.6763	104.107	11.7486	114.412	367.779	85.7345	169.249	41.1509	31.0676	117.433	23.8921	175.074	97.9308	66.4578	88.6413	23.7804	113.38	38.5462	34.7616	31.3823	71.697	29.6301	39.9636	106.709	70.2243	97.27	27.0773	8.77734	43.8062	44.882
1832	115.303	86.5641	58.0782	84.4949	122.348	91.814	102.902	71.9659	69.46	52.5102	83.1059	79.9082	97.7787	84.4503	74.3826	37.8536	27.4306	23.2722	112.974	19.1759	77.5731	104.87	62.4252	80.0484	76.2449	142.621	121.784	102.801	89.7472	44.4289	48.4489	49.4217	113.018	60.2263	52.6737	68.4034	71.3167	68.8577	40.2997	114.201	59.07	39.1712	118.762	108.792	115.255	206.196	68.1477	122.173	126.813
3930	111.463	99.8667	16.4691	128.342	67.9413	77.1236	96.5375	91.3212	298.341	21.8458	28.1997	241.874	35.6489	137.924	168.249	11.3732	18.9592	18.1292	62.7252	11.8172	53.942	24.6436	93.4566	102.897	111.59	36.186	69.1707	85.0773	89.6597	10.1076	76.6578	21.8501	149.843	47.9388	9.80313	44.1184	26.2484	63.1111	13.6326	59.137	67.5075	70.2035	96.2366	77.848	97.3895	68.6765	14.1298	29.6302	15.437
5589	118.136	103.444	87.2636	81.0845	117.955	59.179	70.8338	82.8755	100.174	51.0119	60.9799	136.024	74.4529	103.232	126.389	70.0648	83.1922	64.103	155.812	53.829	96.1528	76.0683	73.2139	81.3385	76.0409	70.2782	90.4731	67.5207	64.6153	64.4303	119.808	58.4009	51.9675	109.579	103.549	55.1373	64.8916	56.9041	102.176	76.8423	69.6271	76.3193	95.7761	58.0087	84.7515	85.4821	77.9684	66.9057	94.0529
23654	63.527	92.4449	79.5248	70.2003	40.9823	48.3543	73.7772	63.7241	84.1453	82.8835	84.6033	76.4136	33.7312	63.38	51.0746	83.7196	56.9557	69.5791	99.4708	51.6803	117.384	77.5219	66.694	39.5324	42.6753	123.946	86.0169	47.4986	51.7076	86.3864	80.5556	48.2964	38.2196	70.6324	78.556	55.1413	76.122	50.2401	60.6712	77.7488	32.4567	196.605	192.05	272.602	93.6953	42.4026	225.833	236.651	292.244
10284	99.8838	114.51	60.5571	75.7853	241.021	86.637	85.4287	81.2649	215.51	54.5053	72.3806	129.723	87.4604	91.9721	87.1458	54.2209	49.6063	46.3103	83.3836	46.0531	80.0274	51.8218	74.9193	74.6171	87.2658	112.11	97.3323	90.2851	65.8406	51.7218	151.984	54.4376	65.92	88.4538	57.241	65.7578	55.8138	50.8215	61.5883	68.2692	47.0337	52.8255	72.3692	51.7602	70.7749	190.069	51.6586	47.9612	78.1041
4000	26.0461	54.941	75.109	76.4388	72.7859	58.996	94.6707	63.6427	100.604	56.2672	62.682	53.7473	66.3297	114.326	71.4631	29.6266	21.8918	20.6582	48.1957	19.7864	123.124	57.7228	61.1799	57.5484	46.3843	98.4	79.2115	64.9517	58.2707	66.7033	188.842	54.4321	41.0167	60.3363	104.856	40.6404	67.7477	47.3924	243.931	75.6956	74.1066	105.004	178.271	111.743	111.92	49.3363	155.351	205.489	253.93
10276	119.174	80.7854	120.821	81.224	134.209	70.5793	115.585	52.2644	111.52	117.774	156.239	102.403	133.642	96.8448	92.3507	40.5239	46.2717	43.2671	62.1361	27.0597	59.8051	156.297	160.646	119.269	132.432	80.5006	90.3834	59.0596	89.6957	130.387	58.1706	101.992	68.3273	79.9667	126.622	78.1203	145.53	93.9258	93.4977	101.585	55.9558	128.981	99.0609	65.0144	66.3309	87.3262	16.8033	40.5261	76.4894
3726	34.2121	22.3401	132.617	44.2299	228.51	304.116	25.5904	35.99	16.6034	171.344	189.909	14.6485	310.763	39.2932	34.6251	73.0652	76.9507	19.4972	37.767	78.12	241.964	74.6354	132.999	320.689	188.632	41.6043	77.603	16.522	99.8757	214.374	46.1173	157.501	30.1397	118.199	230.209	287.347	109.08	91.1724	177.825	139.961	57.1244	25.3903	81.5826	35.3364	35.066	12.183	172.113	146.14	131.751
10961	55.6408	115.338	103.95	99.8657	75.3253	45.8369	42.2593	100.952	107.163	67.5005	60.8427	118.838	77.9205	92.0906	101.638	91.5738	82.2541	86.4455	137.946	68.5106	90.9736	70.2888	50.394	53.1443	59.8837	130.688	106.719	97.8428	63.7841	61.3967	148.498	75.6072	69.8875	76.5921	82.2087	59.1121	69.3876	55.8312	100.072	63.1477	97.0691	105.123	90.0008	62.7999	98.1332	64.3442	49.9926	55.9482	98.8713
1495	53.0414	85.0646	83.1605	74.2828	102.639	50.525	131.829	68.5598	103.901	81.8487	81.3005	117.121	131.911	58.5789	58.9382	27.5806	20.2566	22.9708	113.76	23.8045	76.659	87.2228	120.885	51.3505	51.9085	141.086	106.685	143.877	86.3026	77.5685	75.4144	55.3052	65.0607	63.5698	76.5497	51.8484	85.1898	63.0869	55.2163	62.5237	114.523	521.958	192.046	175.597	79.4561	95.8919	84.6989	141.438	185.69
7419	66.7964	49.3559	48.8035	60.3388	29.1257	79.5128	114.508	149.56	128.689	56.5832	40.5744	119.961	71.6858	130.915	133.08	35.4855	36.1118	28.6016	106.713	29.7691	80.9857	54.0578	98.6269	69.9727	63.3306	85.77	84.8783	73.6982	54.998	48.5919	98.8711	46.5977	132.946	51.5705	57.819	25.6388	53.9206	76.3142	66.5883	38.6758	141.756	79.2069	125.959	218.859	62.6222	37.5595	50.8416	51.7291	63.7402
5725	81.9084	81.992	44.4087	101.098	101	72.7266	78.6356	83.9143	123.926	46.7131	43.4322	133.701	68.7236	177.805	196.637	35.1015	44.465	36.3995	108.442	30.2031	96.4864	43.8996	82.725	98.3854	99.4924	67.7816	94.2085	66.1135	63.9174	40.4891	75.0822	38.8491	88.5442	74.7188	35.8642	73.2774	44.2302	55.8441	33.4331	68.9956	62.9733	85.7634	130.578	55.7673	65.8713	80.0194	54.545	73.4201	78.5438
83998	4.46239	0.102106	46.9755	0.861242	8.62011	0.514389	0.264324	0.349422	0	19.7574	303.691	0.439446	0.170234	0.0874932	0.60493	0.184448	0.128098	0.0306914	0	0.403371	0.0216546	15.4693	102.413	2.49775	0.458277	45.523	195.857	0.0604115	0.109174	14.4447	0.0312066	428.946	2.40512	0.244808	31.8977	2.48995	2.27073	75.0018	3.16488	80.9373	0	0	0	851.581	1.03305	0	758.91	1363.86	1468.08
50854	49.8218	52.6768	32.197	174.927	67.7067	77.2178	43.6322	67.8449	92.3147	40.2918	40.6521	164.583	142.741	134.82	165.497	22.7518	11.5526	18.0361	174.397	20.7673	129.944	34.0132	33.159	152.454	147.722	55.5414	42.8705	217.872	55.123	20.4423	107.31	31.1371	72.7827	91.365	24.6659	42.8368	31.994	35.1086	44.943	58.0878	80.6806	138.917	76.1741	72.9937	161.466	55.167	7.08715	6.21431	5.09524
5652	58.1136	137.133	182.385	52.6602	120.308	106.94	36.8427	76.8633	98.9357	104.4	143.8	101.053	51.4618	23.5049	23.3725	9.80328	8.28739	5.02189	51.3586	7.23425	46.3638	138.315	66.7215	48.636	63.3923	51.0184	58.6311	49.9852	42.3997	173.387	99.6251	83.6821	50.4853	47.6461	236.445	94.0425	113.93	72.1111	112.884	141.241	65.7042	99.9706	14.9015	104.003	38.8795	80.6377	179.983	113.079	217.252
27316	98.4274	73.7932	27.9547	88.2507	91.0047	78.1997	88.1459	109.331	155.874	38.0375	38.191	146.318	90.3935	145.299	145.617	25.1051	21.4898	28.8334	138.718	26.4583	74.4051	41.6737	79.1607	91.3089	86.5243	87.3342	100.651	119.679	79.4844	24.0315	74.7021	35.2592	120.605	68.8261	19.7834	64.5949	39.7599	64.1375	38.5611	54.6335	66.1483	127.101	141.23	53.5431	80.1006	103.594	19.0406	31.0484	29.9268
5266	1.57225	6.59332	126.168	50.699	35.189	52.7818	15.6458	1.88027	44.156	1797.48	492.282	1.40015	1.03055	0.26483	0.646249	0	0	0	0.459947	1.10995	50.2079	68.9347	280.083	1.33418	14.4263	24.6345	33.8805	2.56	68.9547	1075.84	36.6497	252.691	2.5694	27.3111	192.922	331.756	36.7918	72.0953	145.126	403.733	62.1244	1.07861	95.159	72.5892	25.3832	5.13355	69.0249	261.059	158.209
3337	57.6312	61.1588	38.9318	62.4897	116.401	355.511	113.315	76.5232	91.3617	42.4989	49.8217	68.7319	108.497	114.855	118.744	96.2906	40.8513	32.6403	80.3324	56.9632	227.599	39.7005	82.4721	150.177	312.335	94.9284	184.038	68.2416	56.3223	50.2818	105.769	41.8446	74.1542	113.277	45.1353	79.1059	37.3878	45.8435	61.5269	59.176	77.2351	76.1426	87.4845	73.2947	71.6405	92.1206	40.4316	59.7752	82.5122
58527	60.2729	91.7402	90.4249	108.317	50.7602	76.8863	87.5408	122.166	108.528	70.7595	69.1874	82.2024	57.4805	108.493	101.819	25.0194	19.4825	29.8387	48.6547	16.6515	55.7212	83.8815	89.6184	74.7369	99.3362	168.488	96.998	105.948	109.319	93.0925	198.388	55.4548	124.266	48.4564	106.849	81.3367	86.5097	60.6267	53.3686	60.8485	74.6214	117.082	55.9379	31.0752	66.5678	55.5033	16.7147	38.733	79.9954
9782	108.306	102.969	37.0242	89.5809	101.413	61.1954	120.401	89.5995	115.272	53.8	47.4157	146.381	96.761	116.699	117.556	32.4079	39.2357	33.4208	140.349	35.4173	72.5411	56.0456	101.753	76.3059	79.2346	103.533	94.6445	121.875	96.1017	31.9501	80.4894	45.2396	104.623	67.4083	28.9031	54.3829	59.1643	68.4128	37.508	62.5892	103.688	167.142	205.586	72.8859	115.146	150.321	22.5471	43.6456	36.3648
64855	13.38	56.6563	73.896	46.5004	90.2676	46.5007	99.2405	104.238	80.0768	58.2152	57.2416	43.754	31.3434	118.179	81.9506	11.6913	7.00794	5.74353	42.139	5.67254	84.8883	60.9591	80.1042	117.577	65.1971	116.14	81.577	30.8389	48.3854	59.7616	82.4422	55.8275	64.108	57.6884	57.7362	49.9994	69.1941	59.2717	58.14	78.8504	180.391	92.6012	328.346	158.693	58.0523	59.3453	186.072	245.989	302.393
10159	75.7404	100.681	63.4596	45.7999	69.0481	83.2389	107.212	121.805	164.236	74.1831	69.478	105.374	69.5617	79.2838	85.9874	34.5551	40.7361	31.5823	133.107	36.4901	76.2276	67.9965	77.5957	51.7603	65.9052	174.403	104.069	147.786	102.413	54.1406	105.488	60.4078	114.662	58.2072	53.4378	100.688	69.0424	76.7059	50.2247	95.9039	87.8592	102.679	141.503	109.274	62.9445	112.193	26.8551	52.7603	72.4148
5885	65.9958	50.6109	26.2029	60.2609	88.6843	83.4396	79.2431	122.999	118.139	35.0286	31.1738	86.5294	92.9583	158.754	168.959	11.9657	17.0899	16.0842	87.2202	16.9006	54.7263	44.2536	82.5404	144.797	153.303	41.4058	60.6375	52.7884	55.4073	25.2093	52.1962	25.6299	132.943	43.1068	23.254	86.6181	39.3517	85.3807	21.2601	92.6927	138.848	138.177	163.359	98.8011	56.9964	85.1769	23.4654	28.367	25.529
653808	0.55297	0.569376	1850.51	0.0993632	0.110502	0.14342	0.0327544	1.81859	0.302688	238.837	404.764	0.928605	0.0949275	0	0.158742	21.5993	21.2865	30.8745	0.0423674	17.6265	0	710.342	177.963	2.33503	1.56737	0	2.3478	0.0673747	2.96276	554.422	0	623.864	0.0394462	4.01736	854.936	0.385687	255.22	132.76	732.304	97.8402	0.219253	0	0.0493828	0.0431384	0	0.0270211	0.582191	0.336323	2.59872
85236	13.8535	50.5498	101.263	130.69	66.6144	114.832	17.771	144.513	111.971	97.2119	146.15	22.6887	64.2487	18.0481	21.8577	47.0102	52.2606	44.7391	46.6696	39.3343	71.272	63.0322	47.3014	54.2176	31.9312	23.012	17.8878	16.8925	40.7034	82.147	70.9531	50.5339	103.117	59.9573	49.5061	113.505	57.5558	57.0182	48.0257	76.6109	97.3276	167.433	104.329	167.025	81.8965	155.711	74.0553	126.832	213.208
2316	67.7692	63.7726	34.3554	53.7835	42.876	26.0475	158.179	54.8736	90.7828	41.905	55.0599	76.339	95.3592	214.911	124.589	23.312	11.593	12.3764	116.674	11.7863	185.701	47.7689	42.6759	49.9396	38.0292	151.818	79.2627	75.8247	100.491	22.4034	102.743	38.4007	35.9607	47.8827	15.979	35.4916	59.2633	56.6531	22.8806	63.1787	40.8322	165.718	269.823	10.2497	77.6056	88.4759	28.7682	51.5735	40.3992
6167	144.277	126.979	68.6726	142.237	164.521	41.6739	41.8124	137.112	96.3222	52.7601	56.209	177.035	143.071	116.465	109.904	46.9556	36.8389	32.978	132.906	30.7771	105.727	51.8582	48.1533	137.762	125.016	80.2624	83.3062	143.879	61.4291	47.0523	103.951	43.8599	53.3096	87.5776	48.7981	95.5847	50.6885	63.3138	96.7855	131.021	99.6234	69.4078	78.7088	64.4476	86.6961	79.7515	43.3058	28.8761	32.347
11261	63.7223	81.5948	136.976	63.3704	69.6273	62.227	84.5628	52.7695	58.8012	112.52	95.4132	79.2547	35.8281	92.7674	103.747	138.707	104.753	93.4718	33.7952	79.4474	33.0133	130.099	91.5779	74.4486	57.6005	104.76	79.9807	61.8094	49.1081	96.8589	53.4536	61.3781	96.3342	66.7081	152.178	24.7099	123.907	51.9549	93.7086	42.9298	63.4894	99.2232	59.8307	179.576	109.391	76.06	76.0225	95.3693	151.047
4706	67.2658	97.9321	54.8291	86.554	115.652	67.8277	79.6972	114.933	163.533	48.1846	50.4712	110.276	66.1521	112.6	126.781	56.5353	46.0728	37.7897	85.4223	38.4266	62.2608	48.4879	95.6306	80.9917	96.3793	65.2586	84.2381	81.5055	61.8095	52.8203	188.305	51.4047	86.2502	60.2397	63.7746	57.8316	58.1024	53.6743	73.6994	48.7638	89.0994	84.6022	104.884	62.9104	77.3431	102.508	28.7909	38.8428	64.6845
5693	85.0414	119.492	34.6753	83.0469	51.7014	49.4745	67.7713	167.117	128.573	37.7923	40.8123	108.344	62.9439	163.802	185.07	38.4011	41.0686	36.4436	128.409	32.512	82.9679	32.5809	58.7948	97.6998	110.527	116.284	79.31	92.8357	52.5023	35.6438	135.87	34.8435	91.4166	56.8922	31.7094	55.1172	36.3474	57.8746	46.0037	65.1002	122.011	81.1008	108.924	70.1192	90.9581	54.4702	57.6905	81.1656	133.37
22803	141.692	205.534	16.4704	26.3186	69.1446	64.928	149.746	184.068	238.798	25.6354	31.2921	149.166	224.794	83.228	68.7114	21.2572	25.2884	17.0929	119.954	18.3729	57.3954	26.1477	96.0962	37.5541	41.4202	94.8098	52.6255	190.112	90.1304	16.0792	97.5238	24.3108	152.194	89.5667	13.9746	53.7501	27.3873	77.1383	18.5223	80.0183	55.6633	78.361	121.592	45.0889	33.6993	98.4439	8.23714	27.1616	36.5199
84152	3.06054	87.5849	90.771	73.9403	122.66	107.553	13.0205	166.108	28.3635	65.2006	59.7401	86.5364	63.371	38.3527	85.0743	0	0	0	19.5225	0	97.7302	86.4969	78.4489	96.101	124.644	112.86	141.148	24.4195	307.515	54.3752	511.034	96.1517	80.0034	84.0682	69.3924	133.158	104.988	95.9337	146.962	113.58	0.0301581	49.301	0	161.01	20.0113	15.6846	66.7193	46.1453	92.6922
1500	4.04281	4.65691	130.854	101.656	121.267	88.6887	107.384	108.547	85.6737	137.91	166.392	106.956	106.094	106.306	107.536	39.2124	44.2481	41.6901	92.1337	36.3254	115.973	165.795	113.029	128.681	114.679	95.7701	106.081	82.2163	106.622	105.3	37.1206	88.0456	83.0676	85.2334	90.3045	113.818	135.645	125.084	59.1248	124.113	60.7947	113.932	181.142	162.352	115.018	130.687	9.77841	10.0471	7.57035
8904	100.118	132	24.6963	126.42	89.6885	88.1199	108.558	100.997	190.333	23.8542	45.9471	96.2164	86.9085	137.899	129.911	19.964	18.7882	19.5512	79.33	22.1883	88.952	25.7665	63.4328	69.0948	121.181	41.6788	27.7872	121.037	65.9178	24.0355	137.494	23.7025	80.5031	114.406	25.7961	79.1252	22.1452	59.7236	32.894	79.7958	33.6879	48.471	62.5441	33.4404	117.682	93.8016	31.3338	23.9766	21.6298
140823	91.1651	139.886	79.3308	119.547	68.0352	58.1003	102.587	191.251	135.383	47.1933	70.7803	87.6937	120.563	109.925	84.9882	50.8446	54.9745	56.3513	101.695	48.1701	116.692	51.3147	69.4658	66.8934	136.361	79.2888	45.476	122.943	57.944	83.4407	194.718	46.7316	75.676	64.2118	82.2212	62.9797	44.8624	74.1382	84.169	84.6108	78.2565	74.4705	67.4189	29.447	80.1275	38.9395	54.2734	33.9492	70.7023
144348	67.6683	72.2315	37.3997	89.6802	113.526	66.9534	69.0924	84.9409	110.372	52.9695	57.4823	120.839	56.4457	124.029	152.036	19.2064	19.7257	15.3536	87.6748	16.0212	62.683	56.5374	57.2042	90.703	89.0772	111.135	107.397	144.7	69.3516	28.9854	46.7138	43.8569	123.039	54.1816	27.5721	63.3962	57.1069	62.5808	29.5223	86.305	45.6645	111.097	88.6773	45.3917	110.405	154.083	16.9536	35.9082	43.1074
124583	42.1591	174.658	91.4498	51.5743	91.1483	64.7012	87.5504	55.7366	112.257	88.7994	85.8646	72.8212	83.704	70.5103	117.379	6.67448	8.77988	7.12921	96.0469	6.14223	88.3346	91.3058	86.9103	32.8813	30.7769	185.125	85.9424	51.7162	39.0171	73.5045	107.944	74.204	89.8157	36.1144	63.7864	33.8082	97.5668	70.1942	71.9698	53.1537	78.4401	108.114	178.771	170.927	136.595	90.3539	49.1896	148.2	191.503
372	76.0744	68.4226	51.791	56.2758	95.6718	44.4351	135.522	101.005	130.361	71.7658	75.8315	145.331	78.6761	128.333	128.551	33.8103	50.1595	34.3918	109.472	30.6652	88.877	69.2849	101.378	82.6586	96.6768	98.8761	95.2135	73.7323	73.7064	45.3162	57.412	55.0441	84.2073	52.2912	37.4083	67.4212	63.6687	67.5003	38.2999	84.8761	67.8316	158.496	217.652	98.1704	85.3894	116.946	42.7119	64.0226	73.1096
829	53.936	54.2326	65.392	109.462	129.107	61.6032	109.219	107.342	87.9156	83.8086	75.1988	112.341	57.6869	75.7745	74.6675	25.2407	31.8791	23.9589	66.9578	28.8122	98.6978	78.7502	111.287	74.093	79.7152	103.282	101.66	96.6695	70.0823	66.8868	60.8103	61.7807	84.4177	51.5257	56.0272	83.9632	80.3504	79.6391	43.72	76.486	111.701	162.447	230.502	106.256	124.651	129.056	70.7573	92.3605	98.5566
693206	0	0	3.58829	81.0431	135.793	29.946	58.7737	104.536	424.634	36.0829	61.5041	194.398	70.1989	162.357	159.253	375.828	408.993	321.615	99.5211	198.804	65.3967	24.4296	88.3424	101.574	127.839	70.5723	128.907	93.4192	162.866	13.9606	154.423	43.8109	68.2074	85.2569	19.3256	76.3371	38.8807	72.2205	21.178	74.3232	60.0863	21.0695	59.6112	28.1478	84.0205	94.3274	0	0	0
1179	0.345689	0.106784	240.617	1.92562	0.241781	2.42078	0.0614293	0.121809	0	765.683	472.515	0	0	0	0	0	0	0	0	0	0	613.021	328.083	1.30609	0.383416	0.318184	104.468	0.0315894	0.190291	263.936	0.0652722	1651.02	0.0739793	0.0365746	71.0999	12.5137	634.967	319.562	838.801	49.9935	0	0.0465839	0	0	0	0.0506768	0	0	0
10657	81.736	83.664	40.5153	96.1314	111.281	70.984	88.8629	107.872	126.132	42.1571	38.0259	126.227	79.2172	113.072	121.766	28.9099	27.3418	25.128	124.928	21.241	75.7872	48.0291	81.1857	74.7008	72.9593	92.0415	100.047	98.9512	79.8895	33.5516	99.4956	41.2613	96.1368	61.1817	35.5632	61.2066	51.3317	60.8295	39.8416	63.273	57.7226	105.808	149.322	70.492	100.767	105.292	49.6432	64.8443	65.607
80139	133.865	145.758	26.092	63.5916	44.9193	116.556	59.1506	71.1885	101.942	26.919	33.362	93.2603	31.6637	61.6886	59.0486	3.61672	0.96864	0.92832	145.413	1.03267	96.8476	23.7816	83.9899	70.4157	45.95	59.9356	76.4202	111.211	51.696	14.1242	84.7235	18.9773	95.7302	51.6504	32.4383	20.3673	22.9523	46.8974	50.7286	26.4513	1.14826	3.06627	15.4713	21.5433	83.2824	23.8552	52.097	56.5762	166.144
950	39.0525	86.4719	82.5894	61.6389	79.6489	63.732	149.45	103.482	42.9193	95.9126	102.725	45.0484	66.9935	60.8271	70.9697	80.8944	90.217	78.3152	73.1747	68.0661	60.7911	131.845	125.415	76.6437	96.9938	133.263	86.1413	82.9222	82.0599	70.3078	35.5679	72.1565	80.8641	60.9614	89.7807	79.5398	108.107	97.0278	61.1312	69.4033	77.5724	130.083	138.044	130.095	74.9234	119.197	58.7972	115.11	101.889
2806	56.5212	80.4357	33.9658	70.4606	80.4424	54.1509	66.3846	99.8564	153.052	35.7306	28.076	116.528	42.4733	134.751	147.762	136.588	270.089	204.077	83.3306	140.911	45.8537	41.8233	86.0435	47.1855	61.4915	81.1302	87.3173	64.1289	79.6913	33.4939	166.517	30.4016	86.5081	118.494	39.1097	38.1273	38.0032	50.2713	38.0934	65.4987	64.5126	87.1735	77.046	32.6473	79.1334	66.3378	11.9006	24.544	45.2374
716	0.0765752	0.607123	51.3533	22.4743	18.3169	18.0176	0.269882	0.0839459	0.22006	80.3114	56.5376	0.17503	35.9947	0.307411	0.134644	977.742	934.393	902.283	0.472296	998.367	88.89	55.7893	55.3951	59.4263	86.2559	0.370033	12.9336	0.522482	267.35	48.5071	0.23616	57.8396	0.554444	305.719	33.304	48.5157	85.0719	59.511	58.0871	40.6959	5.03708	1.20389	1.72331	0.522708	0.251833	0.314318	0.445541	24.1049	0.0740909
3188	74.5323	78.1341	46.1264	52.4042	69.0212	78.4011	88.1426	105.295	128.364	56.4961	46.3787	91.5823	81.0043	122.63	127.482	29.6199	36.7839	26.7651	105.654	29.7894	75.4014	51.1459	74.7115	68.6826	72.2492	182.74	108.634	116.33	68.9038	46.5641	86.8899	50.3263	134.16	58.799	47.1072	97.0507	53.3102	67.45	50.3585	67.7359	78.8949	107.926	120.366	102.533	75.3374	86.3814	29.4428	52.7748	59.6584
1509	23.5672	42.0203	252.547	20.9269	56.8935	64.9146	44.9823	53.5404	43.1493	85.384	124.367	40.3	50.56	28.8392	17.6558	150.768	99.4032	84.7559	43.3614	95.4152	211.635	125.809	56.2438	38.1617	39.6054	106.442	109.529	48.0225	60.3572	209.433	105.334	66.568	32.1325	109.247	267.9	51.235	84.905	47.3154	203.631	57.4083	26.0575	108.223	223.207	98.4827	40.8623	20.8542	208.932	137.641	326.075
222171	18.0172	54.0444	148.948	106.09	88.8222	127.142	33.6953	108.93	39.1022	101.77	100.599	26.2502	58.7025	96.6801	100.904	0.45509	0	0.108179	37.9606	0.129252	72.1286	113.452	69.83	239.776	264.532	43.6998	69.6765	29.3849	29.3095	155.366	30.3035	63.2833	84.3375	66.5034	202.656	152.327	139.123	129.195	152.841	139.321	23.4906	50.1625	29.6536	102.593	50.5488	27.4984	99.9401	96.8594	197.235
27243	39.0858	116.931	139.203	53.646	92.8223	49.4552	65.725	78.0946	92.6757	93.5337	109.951	60.2974	54.2769	65.4579	77.8816	67.7868	66.7279	53.9298	68.4977	62.9915	76.5278	97.6872	84.926	65.7488	75.389	116.806	80.1975	92.3263	48.9591	163.745	106.189	85.7807	52.517	93.2976	206.334	56.5119	99.1103	53.4941	169.742	62.6746	109.537	137.32	110.134	111.756	63.9412	46.7076	130.183	86.0279	169.749
27339	91.354	93.0165	23.1411	64.8013	83.7327	49.8881	85.6576	91.1029	193.394	26.4286	26.4651	151.549	64.4775	173.226	194.271	35.2835	43.7807	29.6682	92.4842	26.9833	95.882	27.9477	88.4606	89.1427	105.354	65.1842	78.3139	58.0125	59.6821	23.5444	143.708	34.8397	63.4191	73.233	22.3149	55.7163	27.5104	49.9168	40.8715	90.6329	35.4005	82.3679	106.443	49.2294	60.0596	80.15	16.0125	42.8325	47.0501
23451	118.146	99.3871	44.5693	75.1186	105.117	73.0448	86.6794	86.3351	92.045	55.0712	68.2763	92.2405	107.313	91.7108	111.152	45.4593	45.0179	40.1843	90.0656	41.4849	84.3971	75.0457	89.0622	115.675	110.724	62.1736	63.3026	79.6842	70.4373	45.3369	34.8877	48.4654	78.1798	69.9842	39.5117	69.6609	71.0876	93.915	40.8215	73.845	123.567	127.797	120.152	122.268	90.2184	124.655	54.8129	72.5882	63.5215
1191	12.5777	1.92273	23.8988	1.34843	5.03933	6.83019	57.3407	34.8465	8.97365	24.7959	4.98395	2.97951	9.61683	7.13684	8.15359	1065.82	1081.55	1081.11	35.3198	824.697	5.24767	16.774	6.53399	18.8111	47.4067	58.4496	5.9774	11.3546	135.299	8.47228	12.1757	20.9784	2.87576	232.833	12.3541	8.47186	21.7911	8.42544	16.9975	3.65553	15.2369	6.96111	18.3281	71.4553	10.5768	18.2794	2.19036	15.5433	7.73113
4076	68.6565	71.4026	26.6567	46.0326	113.114	90.3404	108.938	91.5914	113.94	38.3741	38.5369	99.0394	66.134	118.883	132.087	16.5405	18.4762	15.058	81.3357	16.9419	76.5545	36.3087	83.7504	91.326	89.2436	78.9726	81.8489	86.9016	78.6758	23.2438	68.8846	30.1576	134.038	50.141	18.4049	61.0924	36.6356	64.3573	20.3765	75.8993	67	109.251	154.124	60.8687	44.6849	152.662	24.9004	57.898	58.8221
8848	70.9163	226.168	85.0558	59.8779	169.915	23.3541	107.115	81.1855	213.486	86.1816	100.443	98.2524	90.5859	105.377	81.1119	18.8195	13.8361	17.7676	135.724	12.3375	94.642	89.2973	60.4451	72.2362	58.1565	123.744	78.8543	232.756	59.5304	62.7403	79.0048	57.9328	42.2034	73.3011	94.643	65.7213	57.8592	42.6897	74.086	67.5382	43.4606	21.057	36.8203	47.4441	128.084	193.133	56.2673	45.439	61.0318
55920	48.3116	48.2919	26.1599	104.313	118.552	62.0984	71.2091	110.076	126.257	35.9282	32.7594	100.761	62.0663	176.102	172.736	8.80689	13.149	8.23654	108.896	10.6792	61.3036	31.5352	71.7416	163.132	90.3452	52.0292	89.3051	61.909	73.6008	23.0433	78.5171	35.0204	77.5827	38.9334	13.6894	53.3428	32.454	63.7641	22.8205	88.1935	34.5181	120.181	160.29	48.3657	64.0491	143.929	20.4918	59.7399	60.7269
6164	99.7047	117.694	71.237	118.502	139.573	74.7988	43.4475	105.678	65.5553	73.9508	52.2854	91.7414	125.333	61.6542	62.3125	60.5351	36.1991	41.7698	98.2403	35.2971	83.6873	82.6399	63.0087	81.414	73.9757	89.5401	95.7005	104.483	79.3857	78.6272	151.829	88.1744	73.734	86.6599	82.1402	68.9964	82.6431	74.7603	161.447	55.33	54.1184	47.5071	89.2993	72.0744	101.491	85.8524	70.1458	48.6633	54.138
51629	70.3089	171.855	46.7638	73.4619	73.1904	86.5512	89.1162	105.23	115.78	32.3438	35.9122	96.6668	37.41	101.149	109.842	37.1291	30.8681	23.1679	152.151	28.335	136.756	41.0517	112.545	42.3191	100.513	96.787	79.8068	54.3403	47.1542	46.6176	180.695	30.8275	96.0403	106.707	54.6628	62.8081	40.9869	58.2287	53.8039	61.5737	70.7344	120.818	80.0531	64.9108	80.1251	79.0618	39.4385	51.1222	106.817
83879	105.616	35.6899	5.75002	158.978	123.223	81.7996	75.7798	48.2959	93.0789	10.7017	21.9819	172.42	161.328	94.4653	178.513	0.131017	0.0284345	0.136254	114.177	0.488391	77.1585	14.4029	117.011	119.628	81.7878	56.7972	122.431	92.1257	92.961	4.12818	58.4369	22.1423	78.9824	86.977	2.54138	42.7222	12.6605	37.8087	11.3696	64.9628	36.2028	40.618	31.9241	19.8852	27.1218	20.1142	3.12255	9.67278	3.93503
3838	92.0056	80.0018	11.7019	98.3502	41.1122	40.7132	137.708	153.365	251.497	12.5875	16.6631	139.682	68.6155	153.537	128.531	3.89849	3.91871	4.23357	168.784	3.91609	72.4358	14.3105	107.549	53.4871	61.9234	106.443	96.5287	85.6838	45.6641	10.6705	172.533	14.6743	118.745	51.7425	6.4665	33.3667	9.9926	47.8109	14.0018	47.3642	177.93	153.658	290.074	60.369	101.827	111.825	8.46611	28.892	25.0569
51504	97.291	105.278	30.9498	63.2625	87.6767	45.997	78.9761	124.515	114.127	24.0496	34.9932	146.662	108.069	192.772	175.237	52.4937	47.8422	36.6146	92.9272	34.1307	111.202	24.073	65.8173	97.3529	111.971	68.5056	60.9236	69.0189	30.6639	27.8474	105.785	32.2088	57.021	59.3129	26.0688	42.471	21.3186	44.8843	41.1309	73.2748	61.6129	90.4817	106.982	18.458	87.0384	65.8814	34.8444	29.8993	31.8692
7385	83.3568	103.527	81.6345	85.6407	113.595	81.865	78.1839	82.1174	139.4	88.1725	54.4812	148.089	96.5588	78.1462	102.805	43.2482	47.8149	44.5917	96.9839	41.0758	56.4869	85.7899	112.8	70.5584	75.5839	75.0658	80.5817	79.6624	100.361	76.2976	146.133	67.4683	96.904	82.7741	90.2679	63.042	110.047	74.1735	102.663	67.5832	82.3725	83.1484	54.1053	64.0974	107.942	105.784	45.0323	58.0995	87.4282
51669	68.4872	47.4748	117.475	59.7431	82.1439	40.9529	129.795	121.418	130.63	113.297	114.26	110.51	75.4386	63.8825	67.4687	126.313	125.965	106.739	183.376	92.4466	109.639	117.623	105.341	76.6389	74.6666	131.198	86.4955	149.547	87.7473	102.355	62.5592	93.2131	35.4522	77.7896	114.446	69.2732	103.691	93.4316	124.688	59.2546	72.85	59.5302	182.755	89.8321	76.1494	80.4128	31.1019	49.3213	79.3956
5859	133.203	154.525	65.1614	93.223	102.029	48.8607	66.8985	64.7567	161.232	66.4069	52.1149	137.575	56.3063	106.42	95.8098	30.4776	26.483	24.8076	130.39	21.6809	59.8041	67.6725	75.9994	102.157	80.3828	81.007	74.9152	129.101	74.7117	60.2246	135.248	62.51	61.2774	85.6746	61.6355	68.353	78.5841	66.5008	93.4473	74.0683	41.8138	44.4939	32.4491	38.0654	120.156	83.3673	24.8153	45.2195	81.4842
9584	102.285	128.773	40.171	129.215	155.191	94.3748	94.1767	95.7039	116.694	47.5065	60.2	76.379	126.918	79.9909	97.0778	42.5457	38.0763	34.8212	65.884	39.5951	84.2707	52.6451	83.8843	119.178	178.921	38.8235	50.4787	94.4443	89.1591	39.9137	49.4251	46.2044	77.2972	134.379	37.7418	94.497	50.8579	85.9563	39.6618	86.3803	71.0975	82.9859	73.719	76.069	94.61	132.26	39.1117	34.3642	33.2747
652995	9.6139	16.4961	0.549403	10.5585	2.15775	15.3182	164.835	226.103	33.659	0.734045	1.65948	30.5373	0.603506	220.138	61.3096	0.784678	0	0	150.414	0	310.488	0.612068	2.86917	7.03187	17.0822	314.683	17.6307	11.2439	16.5321	2.26324	351.337	0.935038	120.644	1.91289	0.493159	7.25098	0.304416	3.17657	1.10542	13.3412	10.6336	65.0379	27.2467	21.2743	343.707	35.6338	196.99	140.548	114.192
3654	51.3669	88.3695	28.4409	63.3145	60.9835	70.9543	85.0489	93.5506	119.48	27.0832	27.721	114.126	47.0875	110.91	120.195	21.8355	16.7191	10.2355	95.1184	8.00354	94.3368	29.824	79.2527	56.4395	68.4422	143.301	153.91	79.6128	53.4383	23.645	95.9273	25.9295	92.9138	69.8881	26.637	84.5368	29.5906	47.4572	29.6947	62.2075	41.2947	129.419	92.9316	58.5554	66.8813	52.2672	25.3296	69.1426	111.427
3727	56.7075	73.6415	134.61	51.7284	98.1493	42.6767	69.1071	58.3077	20.7999	96.1139	133.354	53.6423	60.3776	64.0592	75.7915	116.129	173.646	45.1147	41.8811	38.3647	99.0664	77.646	73.9111	137.601	74.5247	55.2617	55.9804	28.5434	41.4845	157.038	103.797	92.811	31.0356	63.3418	242.489	60.0419	68.6831	49.7193	281.964	54.8615	18.1351	17.3713	18.2645	41.1928	35.9657	30.1634	193.639	107.782	201.182
10109	36.9123	83.3215	81.1231	40.2484	81.5038	64.0996	77.7453	120.921	101.365	71.3182	65.1722	89.2713	58.4779	102.671	86.9044	21.1093	16.2286	15.1446	65.1139	21.5303	84.815	77.9412	77.2581	72.97	75.8667	99.4189	74.3143	70.0551	66.986	91.7514	107.892	51.4603	74.4436	61.5077	86.5148	63.0555	68.2754	69.3106	59.4288	58.9839	89.9345	98.8266	140.383	89.7093	43.0541	57.7786	73.447	76.6305	99.3983
373156	69.2854	159.742	97.8785	84.8921	92.8534	64.0637	68.2295	67.1337	81.8698	81.0467	58.4166	83.9032	67.5541	55.875	41.8923	127.027	110.036	107.661	44.4722	113.486	84.5131	91.4356	96.3937	48.9484	44.5245	107.926	129.676	89.6874	99.3045	95.1331	138.344	61.9625	51.6623	111.729	87.6145	77.0077	88.1438	50.3098	115.888	78.3951	27.4485	120.189	29.814	67.2991	73.85	70.2983	53.8637	61.9424	140.417
2907	49.1174	55.0911	35.8971	42.7338	114.177	79.3148	71.1654	80.9287	79.2517	26.7126	43.9626	72.0608	69.2201	87.923	98.6689	159.297	104.115	98.8899	107.332	91.7961	139.905	23.0905	64.0456	54.9365	66.387	43.5797	46.4874	69.9355	60.9164	58.3707	124.922	20.0093	75.4375	68.8867	33.9352	128.206	22.0176	48.5441	27.4049	93.7261	58.8057	62.2484	36.3562	43.5751	39.7869	99.3325	56.7387	68.2581	66.786
4172	90.5153	56.2509	14.2824	94.669	64.4459	69.5075	87.8031	73.9006	217.07	18.4453	23.1198	147.589	55.417	169.385	180.45	10.4496	8.15208	9.45753	100.921	8.24681	88.9853	18.8133	85.0991	84.6453	75.0824	57.4678	83.2131	44.2559	56.1045	15.7457	133.225	21.663	147.002	49.2987	10.307	33.4922	18.9823	36.9516	18.9384	63.493	50.0068	144.464	127.293	33.8329	51.602	100.652	5.83706	26.7309	23.589
382	60.6854	44.2323	82.799	69.783	44.1159	62.4566	49.9265	89.2986	57.9788	98.77	74.0561	80.2661	67.873	143.437	128.733	28.6049	41.7056	30.3447	88.0626	26.5788	99.2807	88.9311	67.8091	113.033	112.682	70.3564	108.375	53.314	55.22	65.4351	38.1587	62.0508	50.1214	54.0787	83.2828	59.4661	95.1849	75.2693	79.66	63.6532	55.6823	92.9918	134.298	117.596	71.8342	33.8302	107.044	172.722	172.165
54206	16.6283	9.34386	21.3137	25.5249	98.0843	30.6685	36.3686	32.138	9.2005	22.8308	60.6519	16.2697	127.964	60.9987	20.3992	667.518	848.312	815.869	102.802	290.204	98.6061	34.6016	38.6348	169.038	97.8966	46.8723	112.982	14.1905	183.323	28.2312	13.7753	33.603	12.2483	59.0951	29.4486	35.8986	30.512	24.1375	26.7432	43.5422	224.055	168.116	119.787	56.2903	16.6152	37.2405	89.7107	61.5259	49.8867
55365	16.262	149.368	89.9723	62.7659	92.0194	61.7426	34.0875	5.96408	151.849	52.3624	67.86	101.711	61.0464	71.6379	63.1302	275.008	285.36	191.021	60.1494	233.277	73.0958	48.3205	61.8913	52.1844	36.7177	134.217	76.7093	74.8175	68.9831	83.4591	111.292	45.8585	50.9594	144	68.6443	98.8876	40.5348	24.0738	66.6934	67.5727	4.1056	0	0.800231	7.65064	111.043	73.8294	34.3714	31.6024	81.7455
6426	38.0999	26.9807	53.2872	117.556	127.729	89.2193	104.368	111.496	164.058	59.3282	56.2971	139.082	88.8675	165.297	154.774	30.4006	32.8216	31.1344	99.4416	32.329	96.7236	46.1184	115.956	77.7505	92.2116	65.7448	109.086	58.6616	79.1231	42.2742	88.0522	52.0204	101.463	72.9297	38.7902	74.5518	52.035	81.0669	43.4086	80.0673	95.6446	121.863	177.589	76.252	60.8189	119.394	10.5452	21.564	17.4882
10550	69.3585	110.919	69.0682	57.2148	83.5269	60.4857	105.475	105.394	89.934	114.846	75.7094	68.1995	75.0945	68.4056	72.251	27.8965	34.5963	24.3995	51.2995	30.1176	63.7628	87.3375	76.7829	54.3841	66.0532	159.495	84.4477	85.9716	77.3675	73.3034	93.0559	55.737	95.7698	59.4811	63.7547	54.3475	83.9898	68.2137	45.8997	66.0617	81.7941	82.6689	52.4347	105.859	73.5035	102.348	78.998	120.08	141.557
6169	147.82	114.818	60.4864	124.488	140.763	40.8952	80.7514	141.529	102.688	47.3441	50.341	148.517	149.989	78.0197	63.6896	44.1857	32.5446	36.0616	179.479	28.4679	145.294	39.7387	69.8618	59.4774	60.1175	82.0851	85.623	92.1996	60.0217	40.1285	194.324	40.2021	61.0467	69.5819	46.5686	48.8993	43.836	45.8228	95.1434	54.3053	114.277	55.2225	99.8529	89.238	100.708	67.6113	36.6183	27.9572	33.1146
347735	7.76148	70.6146	200.888	42.0027	72.9436	67.2076	47.6658	66.8329	52.2225	93.7748	138.213	11.4729	29.5721	62.2595	17.3362	65.9708	21.6221	40.0546	24.2657	21.8354	39.1305	153.653	77.1658	42.3702	31.3026	112.292	57.6353	40.4019	50.7885	166.18	146.107	79.4266	29.5896	82.3688	220.632	58.1578	85.6165	53.5274	151.128	90.2868	33.8223	58.7464	99.7556	68.221	186.026	41.2301	275.767	167.621	271.18
3184	69.3228	52.963	46.417	114.642	114.934	74.4854	110.155	155.293	126.328	53.8439	43.9286	103.679	74.857	103.272	105.084	38.0235	36.534	32.3872	115.683	33.302	93.1816	45.3931	101.339	63.8853	70.5641	69.8938	97.6645	67.4222	52.6048	32.0608	68.8286	39.9772	90.0443	50.5715	26.4135	69.9069	52.565	84.3647	46.5061	71.8631	61.5778	56.9673	167.827	93.1697	87.6394	92.0009	59.6081	54.9239	40.5666
9341	30.0603	44.496	66.6902	59.535	87.9024	53.8377	72.9259	88.2969	86.9017	69.704	57.2667	61.8209	40.6471	167.645	105.696	25.8178	25.1688	27.85	79.6169	23.2509	95.3717	68.012	70.2898	160.24	103.083	124.563	82.1692	76.1115	71.9395	68.6676	106.398	48.5941	72.3368	48.4653	72.5972	64.3668	70.7461	61.6617	57.8252	66.2068	56.6777	127.798	121.212	74.7508	100.85	95.3929	60.6417	76.1875	117.583
55854	72.6013	95.3369	26.272	39.1704	78.263	58.7612	116.703	82.0197	128.855	36.4942	38.1079	116.258	89.4317	149.971	148.836	25.1938	26.8109	26.6554	94.9458	28.8968	78.2053	37.0436	99.5088	95.7043	113.957	66.9098	66.4596	80.1191	55.1169	28.8352	78.7624	31.2541	91.0085	60.9818	26.7817	61.41	39.1918	50.2294	30.7403	67.0137	147.8	123.078	154.222	110.509	51.4184	106.973	22.2957	31.5166	39.2213
5756	36.7892	69.4206	47.0165	113.312	72.7627	34.2719	67.3911	108.747	124.831	57.3306	65.5864	79.1244	63.9944	139.283	135.233	19.5315	19.9143	14.2867	87.9795	19.9365	56.4027	61.7445	70.3983	104.288	120.505	189.905	142.973	120.187	48.46	35.8092	37.1481	43.4989	73.5868	49.9572	42.0197	58.5757	58.6771	59.1047	26.6287	82.3878	163.816	120.412	167.333	135.866	170.047	91.6468	32.2665	47.4844	61.3284
93974	12.1205	9.88488	146.77	109.376	136.467	72.1126	131.496	158.532	86.6532	105.825	89.1222	137.359	46.3229	71.6304	70.6109	122.775	85.4167	87.2576	53.2568	78.2924	70.4723	102.369	100.267	58.1259	56.8361	96.3626	100.637	73.3582	84.7811	115.438	166.079	90.4387	81.5122	80.8721	121.97	69.7818	109.775	79.895	168.815	85.0415	78.3301	92.445	75.6304	88.8991	95.5896	98.6655	10.4812	10.5336	15.1343
1401	0	0.0590004	0	0.0514815	33.7218	52.8328	0	0	0	0	0	0	118.237	0	0	138.767	57.7903	27.7722	0	1624.34	5.14274	0	0	190.195	710.85	0	11.7044	0	371.566	0	0	0.0927674	0	609.401	0	0.039966	0.231548	0.0458771	0	0	0	0	0.0767578	0	0	0	0	0	0
5499	46.818	76.129	98.8573	57.856	86.0018	57.3624	63.0431	108.151	113.738	58.7762	65.8408	119.112	62.8038	116.564	97.2447	47.0553	43.1188	38.2395	86.8316	29.4826	96.2584	68.5492	78.9031	74.3035	67.471	85.6049	80.5781	70.871	50.2644	95.3247	106.713	51.7822	44.9795	67.8161	102.158	55.8759	70.5619	60.4233	84.2277	82.1352	77.6116	88.7857	105.26	74.6566	45.8819	51.9456	81.7388	91.6496	178.518
10487	60.7184	85.2212	64.3672	58.2048	72.5336	38.3943	94.0604	72.1808	70.2501	79.4112	83.4299	78.1832	43.4458	114.745	106.273	18.7506	18.9173	18.7482	62.242	22.0982	87.9355	83.3563	80.9149	86.4889	97.0363	92.1952	74.2978	62.16	75.8555	48.6371	55.3883	36.2188	54.0633	36.4171	40.0228	58.551	65.1716	63.6722	26.2199	56.3411	55.3465	83.7511	150.449	79.3158	79.4175	68.9423	96.3974	168.265	275.206
4677	71.8827	106.558	54.8432	105.004	54.8184	55.5857	82.3907	86.3966	126.037	70.3127	49.3172	106.572	34.8041	90.8097	96.1168	27.29	24.6483	21.4724	78.3707	28.8505	59.6201	65.4075	83.1068	61.218	74.0942	58.4777	60.134	69.9263	76.505	43.3609	74.829	50.8345	99.0418	60.497	47.1113	45.731	82.2401	64.6576	47.4524	67.9391	87.3952	113.163	89.9482	115.251	122.907	70.0181	46.7996	73.7728	85.8259
11187	37.0436	90.0041	67.0092	59.6059	84.6267	88.8654	76.6625	70.3319	100.76	41.1145	47.5173	88.5966	53.4383	107.211	97.3488	0.23818	0.147691	0.0566173	69.4133	0	119.721	47.0163	95.4573	73.2825	62.2214	64.1584	79.966	42.7941	42.7631	54.5421	111.077	34.4286	73.925	61.515	64.8305	49.3353	48.7267	46.5018	53.3169	72.8921	30.8988	26.5822	104.105	64.8968	50.8189	53.9917	158.615	206.563	348.43
27242	34.5486	64.5191	55.4164	42.504	49.0017	51.7537	98.1353	76.5779	46.7087	50.154	67.237	37.4392	58.5804	133.254	114.649	6.63094	4.97853	3.36972	171.931	3.49171	103.539	60.3826	50.0648	89.5449	70.205	120.87	60.1656	79.1536	34.7223	42.8501	40.9336	39.1531	75.5706	27.626	69.6691	41.0609	45.2617	36.2055	41.9554	55.211	80.6849	229.728	142.836	168.107	117.438	66.6683	120.983	166.575	227.18
308	41.7794	26.2928	58.2453	93.683	88.4052	27.5081	37.667	41.4353	80.0692	71.1668	90.6872	59.3799	140.784	78.6699	88.4488	46.0804	39.5976	27.8083	65.8663	49.9014	124.229	55.0676	73.3372	60.7265	102.567	108.366	87.3101	56.997	89.1981	50.1756	41.8558	70.2668	60.0625	93.2902	39.6789	56.0057	56.4758	68.4938	55.074	67.5271	154.632	155.026	570.545	247.419	111.775	76.9873	108.116	158.187	91.7363
10549	72.8989	98.5928	26.0528	44.1855	62.2869	61.9524	92.0804	117.808	179.932	33.9604	36.6401	159.074	66.5727	87.3985	103.732	71.8044	76.4933	55.8547	114.575	54.2224	71.7464	27.0984	69.1025	48.9899	66.194	145.749	103.192	110.385	57.482	25.3402	182.171	38.3376	114.396	68.8428	23.7105	85.0994	24.9948	48.5516	36.5054	55.7728	97.4509	43.1469	70.0225	96.8616	40.208	54.3607	20.9177	45.8495	53.5186
3735	82.6744	80.6025	31.298	62.3942	119.224	66.5663	60.8708	96.8151	155.584	32.6873	33.9214	143.949	77.8938	149.123	152.151	24.3763	26.1422	20.0169	86.5699	22.3722	79.0262	35.0315	92.783	91.1856	99.8918	59.9014	77.6077	69.7681	75.0805	35.5685	162.448	33.7065	74.6439	75.5493	28.7278	63.3553	37.3026	53.9417	46.6698	77.6862	55.3753	103.459	137.012	52.6146	76.5328	74.4704	31.919	37.6386	43.2252
2222	64.2713	40.9998	44.3894	102.997	33.0657	27.321	233.335	155.193	168.983	32.0993	31.7981	121.556	59.0777	69.9411	60.6662	62.4213	23.0733	17.8881	205.827	19.3537	76.3521	27.8616	156.396	58.2571	50.6713	119.869	69.2298	131.45	45.8903	32.8863	122.541	30.6873	58.2578	30.9742	35.2681	36.1942	29.239	52.1743	32.4143	33.2211	54.4397	41.3053	111.407	68.1781	97.7527	45.1784	140.818	134.885	131.198
10598	74.7783	60.2494	27.5768	67.7023	48.6815	75.1799	66.8833	148.863	129.959	33.8647	32.9083	88.6537	65.5204	162.863	204.32	28.7608	26.2198	21.8919	111.764	20.5081	129.265	31.7896	62.6508	98.3603	135.388	77.8216	78.2371	54.7586	34.2364	36.2358	87.6326	33.8915	87.1272	47.2807	29.089	59.3059	33.6316	72.3734	56.3358	82.1957	151.503	109.304	93.4402	109.353	80.4504	62.1234	27.1176	38.2773	56.5988
27102	68.7411	100.4	39.3923	67.5493	100.564	72.0646	79.2784	112.45	101.485	40.3929	43.0616	89.4789	85.444	118.061	122.84	30.9717	35.6948	30.9252	91.6431	26.3332	56.9001	41.496	60.7838	92.2862	89.412	85.0667	72.7253	74.7116	48.8761	36.3215	62.6138	41.8142	91.7575	54.7185	40.5595	63.5255	39.8055	63.5103	31.6869	68.2365	95.5937	125.986	60.2783	51.5607	95.7921	102.242	27.8917	31.3399	39.5672
1660	74.8891	54.5253	21.9683	91.0738	63.8845	51.9453	97.0986	104.744	173.377	29.6747	34.6129	117.913	66.8713	185.236	197.573	18.4438	21.5598	14.984	85.3055	17.0407	67.6134	29.7466	71.0286	87.8011	98.7208	87.0003	75.5205	80.3324	58.0967	19.4821	67.5269	26.4412	112.012	37.5458	16.0859	51.0722	31.4696	57.234	28.0022	60.1938	91.0897	97.8744	149.872	55.8628	74.8276	106.908	10.2175	37.1103	37.926
847	33.782	46.034	37.9435	19.154	90.8574	54.1122	88.2425	103.403	82.849	44.3699	25.62	62.2992	49.8631	55.0142	66.5112	406.354	412.119	528.113	71.2833	454.912	37.8989	49.7217	74.5028	64.2477	47.2529	45.6433	29.9005	62.5739	109.796	34.9075	50.643	46.1312	71.8682	99.5303	24.8514	33.0595	75.4498	72.9982	55.5804	50.8856	15.4287	40.3502	35.2587	44.2426	15.8547	133.001	14.7668	24.2333	70.1879
5496	62.297	106.945	29.8007	72.5284	67.5213	68.0371	94.4642	74.1373	153.37	33.0143	33.9861	139.129	57.5444	146.832	157.192	21.3499	19.2449	19.4918	131.138	17.4979	85.7508	32.6913	79.8795	61.4553	72.3708	65.8042	81.3909	62.7586	49.4231	36.5668	132.606	30.0809	90.9381	86.7831	36.7748	37.5105	33.8639	36.7103	41.5486	62.5904	61.8567	99.3161	47.7759	54.0504	81.5955	104.361	25.212	44.3406	63.9225
26133	85.2069	123.345	44.0294	96.5322	83.0364	91.676	103.159	95.5944	143.628	46.8601	58.5681	86.849	78.583	97.6714	93.626	36.3879	43.9331	35.7571	81.7311	37.6007	69.4965	49.3766	70.9806	78.1117	104.137	60.203	46.9777	133.276	68.9161	43.7925	80.4526	40.4447	91.3761	83.7998	39.0107	77.3361	49.2457	61.9816	39.1918	63.2496	63.093	52.8602	53.0259	41.2114	117.668	104.253	81.8984	64.9372	69.0855
8804	56.6685	88.3682	71.6376	100.532	85.3214	71.222	102.663	77.5445	124.454	63.046	55.3875	59.81	82.9556	55.9951	79.9504	124.637	133.293	125.711	63.5829	126.707	107.747	70.2875	84.7491	65.7747	65.5074	57.0805	66.9223	175.926	97.464	49.8593	81.2668	52.6773	81.5363	95.255	42.6775	57.6423	68.779	57.914	61.7377	71.5999	356.481	114.956	50.5775	60.3168	74.1497	83.8746	13.0316	28.6559	34.7919
1347	53.5936	104.845	101.204	98.5538	84.4523	75.3012	97.0893	85.8704	95.6281	88.4498	74.9097	79.6958	53.935	72.7463	69.908	42.9071	32.0102	35.2516	61.2384	34.588	56.6313	83.7064	89.2923	67.8901	66.0738	80.5899	79.3634	76.7436	58.8616	104.39	162.486	61.4659	75.5928	50.5924	107.146	47.7658	83.3246	52.2813	112.06	60.3609	80.8892	135.919	107.189	76.9745	67.3305	70.8481	71.2532	54.1205	89.4278
51602	61.1974	61.515	16.2892	101.817	90.6757	64.3217	103.52	139.602	149.251	20.677	21.009	144.411	103.64	165.406	173.501	20.3888	20.5819	20.0501	125.133	17.7437	101.159	18.3127	72.552	83.4616	101.962	61.9714	71.7343	72.5033	53.674	14.5294	88.5187	21.8713	99.1285	50.9891	14.6216	50.3352	22.098	54.4734	25.922	56.0639	116.358	100.74	125.084	68.0667	89.1772	100.792	11.8689	23.2688	21.9384
4666	38.5081	39.4623	45.9278	147.197	136.885	50.2242	91.5676	85.938	108.651	58.5385	48.5589	144.205	128.436	127.034	112.373	49.8529	41.2997	38.5201	133.782	36.2329	102.024	50.3824	92.9913	125.317	114.747	103.985	124.405	134.785	69.4126	44.6487	101.217	56.0051	51.9834	85.8336	46.3857	62.4424	63.4609	57.1298	92.2919	72.7284	123.384	71.7164	119.462	102.952	131.384	84.8078	18.6128	14.4985	14.1843
54860	0	0.193941	1126.52	0	1.88196	2.88224	0	36.3556	0.0644385	159.286	203.062	0	0	0	0.202766	0	0	0	0	0	0.123393	928.252	119.327	0	1.33469	0.216708	0.0975254	0	0.0691216	859.569	0	299.702	1.94824	0	1509.06	26.8	391.662	136.778	345.758	23.4302	0	0	0	0	0	0	2.5571	4.79713	38.184
10963	76.7869	73.6239	18.6156	60.8333	86.2568	65.0684	128.492	109.697	166.977	20.7697	25.162	142.148	75.7168	156.121	168.147	20.5582	14.5081	14.3185	112.407	15.1	91.2808	19.2575	81.5954	71.9625	134.193	66.9772	76.2533	54.918	48.3128	22.5319	112.75	22.2369	76.7749	52.5937	19.1666	46.9493	21.3648	47.5213	29.6865	87.2307	105.431	127.86	156.427	35.1047	80.6904	102.04	23.7194	35.5117	47.0516
29088	51.4495	69.5746	36.3469	52.7821	100.835	88.782	85.0153	172.052	125.069	35.0505	27.3044	73.3949	63.906	152.037	161.761	30.5098	28.4584	26.9137	90.2458	34.2	72.2736	36.3897	86.1418	112.899	104.209	67.146	60.2348	52.6215	45.1465	27.3379	73.585	29.5064	116.284	44.5147	40.2415	65.6557	45.4425	81.343	44.8099	70.5668	67.8052	100.983	88.5666	68.8594	49.9615	79.1587	10.717	29.7391	45.8273
808	71.2714	75.6693	100.954	60.623	89.7241	58.3567	88.0395	63.4988	196.287	76.0307	79.5906	95.0208	37.5661	79.6746	82.7054	47.0162	46.3979	46.4253	75.1587	37.7595	73.35	78.0511	77.8306	42.7212	51.6563	76.9809	94.8834	45.0289	50.3328	92.7891	86.6211	54.4416	64.0469	48.4705	84.8565	58.4166	70.2653	46.511	63.8285	57.6394	51.9847	125.295	84.3561	69.4891	30.7366	54.2584	82.7009	102.334	122.12
10653	31.6625	90.2791	125.647	48.8447	111.525	46.5865	95.9372	74.5763	115.744	73.9565	102.98	59.1114	33.2254	80.0921	76.1694	1.9332	1.7643	0.639229	83.1288	1.15795	65.5427	82.0632	58.5664	60.4624	52.1785	121.804	68.1486	94.2252	26.6258	88.3288	95.2506	62.4166	66.9888	41.9415	123.53	63.0744	73.5212	53.2534	73.0782	74.893	139.797	250.908	140.09	104.08	57.839	58.9432	166.909	167.38	224.316
23770	67.2958	109.136	91.1243	50.0445	94.9706	51.4819	63.3833	51.7317	61.3338	60.019	68.6441	74.6362	47.9812	74.4026	84.1627	113.359	109.664	95.9377	92.2736	74.9906	105.458	68.3369	69.2046	57.6084	59.831	85.6927	66.4371	34.1395	57.9506	92.8541	142.923	56.1681	54.9185	110.625	106.622	57.9704	65.9579	44.5647	101.541	47.9279	54.1883	76.8836	79.3054	45.6263	49.9814	52.7845	145.939	113.93	188.711
84951	21.9493	108.02	2.32162	30.1553	48.3163	25.6336	128.408	86.5393	204.195	2.87697	1.8366	62.6208	50.8301	107.819	172.172	0	0	0.0221178	82.7597	0.0528528	122.019	3.30956	24.496	33.8031	76.2897	82.55	41.4054	176.32	87.3568	0.845778	443.687	1.79329	122.755	23.464	1.91383	6.82864	3.80224	6.38914	1.67781	15.4661	79.4515	119.863	205.212	47.7776	124.809	43.808	62.3694	84.8373	73.8034
813	80.7992	120.222	17.3111	57.1378	58.7119	37.8005	82.1916	55.1485	116.413	32.9867	43.9068	154.027	104.347	75.9825	86.9821	18.0914	24.1376	16.8475	101.02	20.4682	90.8942	29.0299	74.2774	48.1033	63.4613	89.3909	77.6376	86.9046	70.5476	16.0557	46.4417	29.4377	103.939	45.2072	13.8351	69.4022	28.0486	60.5143	16.1321	67.664	235.57	297.223	348.435	98.6595	75.7913	110.857	29.7829	55.0247	33.1354
8079	54.3339	99.171	47.7401	90.8403	54.8597	42.1509	86.7417	72.3804	94.2127	38.5722	41.2982	91.4935	100.074	119.02	116.373	86.5284	74.0515	72.5852	107.707	69.0751	102.587	40.8634	69.0041	55.1763	67.0901	140.888	96.6949	81.0919	31.9383	43.3693	89.4293	38.6361	56.561	66.2651	48.1412	41.4904	34.9834	36.9916	56.7286	60.1658	101.598	97.7737	78.3357	24.2633	94.0706	64.7317	76.0701	77.0312	105.628
22948	51.2287	85.0871	20.5698	71.3479	91.4575	40.6186	65.9374	150.409	190.286	28.3085	26.9601	171.138	82.1994	148.123	182.835	14.6973	15.2303	10.8692	102.402	13.4692	61.0143	25.4968	49.8877	77.5887	105.712	78.786	73.641	87.5475	43.5834	21.6702	79.6766	25.8188	74.7747	46.8845	21.4295	75.4973	28.2466	55.8548	26.876	139.256	128.52	175.655	141.449	80.4317	70.5723	132.185	17.9481	42.0335	55.3064
84650	112.711	163.111	23.654	72.6146	104.52	59.2332	45.4118	73.1414	217.333	21.6127	22.1642	142.35	55.1681	84.3494	95.7903	99.82	87.4755	88.6227	123.848	67.3747	73.3704	17.8238	38.2424	49.9529	57.2006	86.6129	82.0224	118.732	70.7604	17.4491	227.384	29.3474	74.6214	95.447	11.5439	31.6757	31.4934	32.0466	48.2011	47.6286	60.6128	24.687	48.4623	55.3049	91.2728	103.813	19.7697	15.4493	12.7673
3638	24.2444	69.2143	22.9965	50.1055	17.5417	50.7523	95.9539	45.4773	44.5114	11.4857	14.6583	45.5294	33.2067	31.0638	27.6515	424.199	369.847	221.488	29.5928	81.2398	28.8259	8.27581	63.542	51.0403	45.6693	54.3742	32.8479	41.0761	56.209	7.06287	87.0544	10.0633	91.4575	37.8861	25.584	50.3487	6.83875	25.8585	7.51964	51.8911	65.8856	85.2975	44.6627	129.927	29.3678	14.0046	134.41	100.394	53.5179
28974	92.1658	102.987	40.9811	69.9815	76.0578	47.6738	69.7311	116.093	76.3099	34.4232	44.4126	92.8312	53.6041	139.401	149.493	68.1594	53.9297	46.8451	95.8477	42.4417	99.6716	44.0282	79.6636	87.8672	104.263	96.0671	75.8491	52.1253	47.5326	48.6851	142.337	33.5958	59.4576	123.928	51.6229	53.9162	37.258	49.8432	91.134	51.3039	79.5496	62.8192	99.2029	30.6126	77.9862	72.88	46.8404	46.0958	78.1646
54845	72.5411	53.4315	53.5145	50.3674	115.648	117.462	79.2287	114.445	124.531	67.9947	52.9742	77.756	98.5757	100.555	100.558	0.607933	0.137675	0.0219908	98.2622	0.183922	52.0556	58.8451	84.1563	89.7468	65.6723	55.5075	68.6678	66.8114	66.6471	39.9599	51.0477	55.8478	107.605	29.669	36.6613	76.3355	71.4449	102.663	37.3515	74.6814	76.7978	146.558	91.309	90.0453	62.3507	93.7963	27.5408	38.7854	52.4443
83658	0.5364	1.78812	76.3168	81.7231	116.536	89.0711	120.56	146.364	147.983	40.7992	72.4479	94.8117	72.6765	112.804	109.087	32.8948	26.0555	22.3997	71.1481	26.3988	82.6194	58.1925	80.777	88.613	135.653	76.1951	51.4353	129.699	62.2138	81.0796	194.702	48.2133	94.7684	102.941	81.8276	79.6475	49.3596	62.6804	81.5095	78.5373	79.166	101.956	64.3188	68.2139	108.346	78.6098	1.05333	0.58877	1.03799
5552	0	0	76.6129	45.4054	34.9875	26.7305	0	0.444638	0	143.349	97.389	0	113.401	0.250503	0	49.2185	53.6384	46.0454	0.217532	139.533	232.127	112.572	91.8181	81.925	148.792	1.6333	131.351	0.864826	81.6867	123.683	0	80.746	0.101267	73.0952	137.708	130.302	113.87	67.2101	177.374	87.2701	2990.86	10.5852	109.408	0	0.11599	0.763059	0	34.8603	0
9368	47.5235	73.3856	136.749	33.5627	52.026	55.8043	54.196	72.2301	88.8128	63.7659	68.6279	89.6876	38.4431	51.8157	39.5168	107.76	68.0348	87.4774	50.5558	53.5593	40.9728	97.8619	58.6151	24.4414	36.4176	51.53	41.3317	37.099	34.5378	139.249	80.3291	42.4722	63.4004	89.6009	170.611	48.7363	85.0002	39.7721	92.0488	58.1193	48.2322	445.801	98.6127	322.862	31.3274	49.5352	116.076	142.477	275.649
1559	0.407468	0.469904	1.17246	3.17766	1.78594	1.44995	0.0337902	0	0.195162	0.672875	0.508639	0.212882	5.74518	0.201327	0	1455.01	1181.03	1161.88	0.218536	891.305	0.274057	0.896074	0.50437	24.0041	43.1651	1.5752	0.738427	0.173763	208.634	1.53206	0.035904	1.81631	0.0406935	215.468	1.25612	0.716188	1.26785	0.395833	1.6323	0.396777	0.0904744	0	0	6.80888	0.163135	0	1.61214	4.98751	14.9289
183	3.05983	14.1667	3.40817	24.9037	9.92	8.50932	0.179113	1.42067	47.6389	3.95443	12.5292	3.24424	11.0741	1.66747	0.162761	825.158	1577.63	928.345	0.5792	920.047	6.66923	2.57966	12.1852	16.857	51.7051	0.231937	4.81448	1.9803	113.354	3.30349	0.570954	2.44775	0.75497	292.041	5.89358	31.0034	3.4621	6.57708	5.15815	10.0712	0.419634	0.203741	0.135021	0.0589741	1.20446	0.406343	0.12567	0.172419	1.07973
22883	31.2884	34.111	133.849	47.8462	100.567	45.6381	95.7773	66.9656	53.7833	96.4568	98.1084	55.6612	36.6181	115.945	114.323	7.85788	9.61858	5.68905	79.8699	7.51159	70.5915	111.782	75.9203	107.347	86.618	84.3077	68.7683	41.338	49.3229	97.5846	56.2965	63.4857	47.8269	30.9408	100.919	63.1764	94.9462	66.5504	63.0426	89.879	33.8718	101.936	152.608	73.5702	51.0896	65.8438	81.9169	103.839	176.688
55699	58.928	86.4598	28.0653	73.972	55.3138	59.1227	106.823	87.2296	171.224	38.428	28.9413	108.294	74.4769	133.325	120.087	31.9277	34.5118	37.1935	101.377	34.0135	59.2041	40.4294	81.76	82.0034	87.0139	80.4068	67.4121	93.9826	59.0556	28.7331	66.8684	31.6182	114.706	37.8649	24.7467	49.6723	51.8379	55.4432	32.4916	53.5953	237.089	92.0093	103.569	66.3383	121.038	62.2586	28.4337	46.3454	53.4335
2147	1.03494	0.233109	0.180118	0.447485	6.33371	5.42551	0	0.0531822	4.46127	0	0.0356223	0	14.1855	0.359546	0.14623	1067.18	1514.95	1190.77	1.24889	854.829	0.0889878	0.0367881	0.0461921	21.5349	53.3588	0	0.632997	0.20688	168.09	0.0309162	0	0	0.339144	262.235	0	0	0	0	0	0.0363383	0.0538589	0	0	0.211937	0.360707	0.19913	0	0.103271	0
120224	8.3643	46.3446	168.691	53.5982	61.7791	66.5697	113.669	148.249	95.8354	141.695	150.585	54.7132	30.8084	42.4548	32.973	16.8572	2.51291	1.3104	121.604	3.04671	90.9824	154.924	96.8157	60.5278	66.7029	80.4863	49.918	59.0807	41.6996	173.95	37.7753	72.1584	76.5272	52.302	155.678	101.017	135.254	74.363	85.1738	131.54	27.3591	59.9333	13.6426	215.809	104.857	53.4845	113.407	148.722	215.952
8519	20.007	39.5185	46.568	232.636	115.364	234.577	246.968	61.1521	67.7	44.821	48.8669	74.8043	70.5659	4.10315	2.18668	43.9063	30.8654	15.8822	5.65181	102.945	344.72	30.8356	185.519	121.413	54.9398	11.6852	75.8913	96.6186	87.9209	73.3616	97.3976	52.6163	52.6212	69.6759	13.1701	282.307	26.2445	44.5948	63.887	407.973	0.3815	1.29658	3.29383	15.7628	0.458591	6.58235	12.6182	46.4504	0.664966
1654	65.2919	61.3505	32.8146	63.7876	90.9429	70.4967	104.435	80.4128	122.372	60.8865	73.4387	104.122	96.9394	109.775	108.62	23.824	50.1556	38.3987	87.2878	24.8072	60.0194	67.7825	93.0541	86.8986	88.02	129.716	92.0576	94.1274	87.6104	27.2612	47.5982	36.5602	128.094	41.3616	26.9484	86.3076	41.779	59.477	26.8272	66.286	86.9104	100.281	153.605	102.477	66.8583	118.755	27.0262	63.7521	87.7027
26017	61.5209	55.7606	75.3746	50.1126	81.4335	50.0867	117.486	92.5511	94.1357	62.5574	67.8558	78.4756	36.0098	138.171	132.319	52.4544	47.1087	47.7706	81.5095	41.4738	74.5765	67.0488	83.4523	87.2946	87.4962	97.6433	65.3537	76.8934	50.8194	77.9745	106.848	54.2485	63.0911	81.0155	94.0025	53.8693	67.6416	53.8003	89.4966	52.1921	51.0468	60.5838	83.4928	64.9876	59.373	105.424	58.6509	58.3983	113.608
7045	63.1366	134.656	19.8629	208.559	324.881	25.7551	204.767	29.3282	27.6607	16.3537	36.1835	262.103	557.23	40.9507	28.7105	57.2507	19.5936	15.113	33.3861	28.7011	138.514	17.6569	146.038	44.1917	48.0707	219.47	90.8228	359.216	240.411	21.1172	99.9465	24.2334	10.5828	136.737	14.1474	34.6254	18.3551	59.253	17.5227	80.4066	8.01883	41.5372	13.5655	0.155696	95.0787	162.694	8.51561	77.0128	54.8967
5250	102.552	93.2804	64.8861	106.149	60.7814	48.2617	48.6065	65.4596	125.149	66.9141	47.0726	153.15	46.8116	119.913	116.527	44.1057	41.2941	40.5152	133.023	26.2196	69.2286	61.6786	55.2405	79.9734	75.7795	118.088	117.012	101.583	58.2989	62.7252	116.491	44.9035	69.2443	64.4576	74.1975	38.3013	72.8883	47.4785	63.6054	48.3938	46.7012	56.1601	89.3994	41.6446	109.726	63.5583	41.9328	65.7168	103.718
9967	56.9429	58.8906	44.0293	68.0543	82.6987	50.7615	89.1354	95.2394	90.9786	53.9931	45.476	105.063	58.1945	130.415	136.105	33.3566	57.3478	44.797	109.356	50.1699	93.7669	52.6887	69.49	79.2687	77.2666	81.3152	74.4322	60.4626	70.8578	33.6752	68.8184	39.6863	83.0332	49.4208	33.2976	57.1508	61.1288	63.4174	38.2331	67.7166	64.0302	97.3753	149.409	79.8504	78.3733	113.4	39.778	69.9777	56.1065
2271	66.9937	68.8228	51.2479	83.5402	37.8623	43.1575	100.671	66.3511	140.189	51.2101	32.8234	152.676	22.2545	151.023	130.504	96.6716	115.778	123.321	52.5947	107.159	46.7186	53.08	101.183	57.5629	63.3231	94.3289	93.4006	70.684	71.9841	47.7361	152.006	45.3353	70.482	69.1779	55.4327	29.0244	59.628	38.9708	75.5764	39.9722	110.411	73.3642	91.1972	46.6134	104.083	51.4419	26.0758	47.4554	73.3511
343	0	0	515.623	0	1.94844	92.3036	0	139.909	0	507.415	85.1476	0	0	2.1507	0.174941	0.544076	0	0	0	0.0901398	0	422.309	18.9823	6.68154	1.65221	0.18697	0	0.371248	0.0894543	308.188	0.230129	27.3615	0	0.085967	1344.41	1.19012	1499.85	92.0519	669.857	8.28161	0	0	0	0	0	0.297784	2.49886	16.9568	179.807
550	39.8894	39.087	77.1605	56.436	110.721	82.3344	91.9154	66.1597	110.224	57.3584	69.1105	79.8992	54.4434	75.3592	58.231	67.7053	56.058	49.3289	69.1685	56.5555	106.366	68.2738	99.9022	56.1633	69.1193	39.3382	55.5274	39.8562	56.6562	89.5813	96.8378	48.7187	56.754	84.8714	99.5875	55.4915	65.2736	64.6113	113.367	73.314	77.0126	102.427	84.3798	119.978	48.9423	90.6706	48.3856	47.3393	84.0068
7296	43.9405	63.6609	15.3545	47.2128	41.9459	27.6023	53.2663	63.2787	114.439	19.4375	18.1186	90.3151	46.6121	88.4768	95.76	10.8532	9.9888	8.42233	65.2396	12.6026	35.542	23.7461	46.1818	47.7218	74.5177	95.2351	80.7312	76.552	43.8496	14.9258	50.3098	12.8463	107.798	26.588	16.8096	33.1226	25.7002	24.7643	10.0397	31.8684	993.218	175.097	244.613	137.104	80.7112	62.7409	11.989	44.106	36.7456
3420	87.4191	67.154	50.278	32.4905	58.6932	115.246	98.3108	150.724	146.154	42.8354	39.9158	87.9957	32.1983	45.5385	36.6059	38.752	48.4136	38.8811	67.6655	31.1365	72.5751	46.7404	99.16	25.4908	27.2302	49.5246	46.8809	120.059	76.0608	48.5548	195.164	43.6914	129.273	60.913	46.1748	34.6972	50.392	63.0206	70.7363	68.6939	27.2861	68.37	76.5201	48.7384	27.6732	48.2	23.3662	30.8787	51.8191
2017	46.5823	89.1002	70.8384	66.4598	101.037	42.2105	107.296	88.2109	88.5741	59.6774	67.4773	88.206	54.1801	84.5287	92.3674	25.645	23.2769	21.1201	91.7922	19.2806	102.863	59.6283	82.5834	54.32	54.119	95.2012	78.0088	53.3237	64.4079	56.2484	71.3573	48.9441	50.2787	56.6056	60.6792	52.7759	58.212	63.5748	46.7751	86.7955	116.786	99.9727	130.384	102.018	85.3346	93.8373	88.7053	117.118	158.765
1653	68.8518	70.2211	26.6917	63.3832	52.6708	40.4306	94.29	95.6696	157.952	37.1452	39.3397	127.664	64.7164	152.847	155.231	23.0951	26.3821	22.6828	103.546	24.2276	64.5887	33.9213	62.4443	82.5455	80.9639	80.4746	59.284	90.4518	51.3698	26.6764	64.4131	34.9176	87.0265	44.8735	27.7776	45.0035	42.9687	47.4873	33.7146	53.2091	108.353	97.1373	124.081	80.2268	80.5559	115.497	23.6857	50.8406	53.9814
131177	0.100575	32.9835	478.625	21.7591	99.2553	133.881	14.8876	54.1631	32.5159	395.572	288.573	1.08375	20.1834	0.093175	1.66738	0.157141	0.136416	0.719057	30.9082	0.390514	53.7779	329.707	159.088	26.2084	33.577	50.1397	83.5505	3.79574	84.5622	473.066	64.6716	279.364	74.9559	30.5398	487.823	190.82	279.87	176.542	389.262	166.228	0	0.664104	2.82927	32.5416	0.345142	7.22453	38.7975	52.4273	106.07
7832	81.3049	26.0022	83.6304	85.035	255.081	549.357	41.4515	17.8065	75.0472	156.054	162.696	37.4787	203.457	23.5002	57.9323	17.8537	12.2126	2.99412	87.8375	12.4047	148.783	85.5414	93.4799	237.574	100.099	71.167	51.3913	49.7885	59.2925	74.0323	31.1555	171.4	60.5852	58.8863	97.5372	239.754	106.404	65.7859	102.502	84.798	2.54057	0.564346	1.23419	10.1933	115.511	95.773	6.9967	13.0381	21.4468
10726	62.9798	63.2309	36.305	71.5903	100.984	53.4435	96.9834	91.3119	92.4036	30.3218	32.3463	145.029	52.9528	83.5195	93.3085	67.4506	57.6931	50.8623	69.228	46.8223	71.0048	34.6202	73.2887	39.3087	66.5864	91.4451	92.0923	62.8767	57.6822	37.3203	224.994	37.1431	75.7019	71.5589	46.0856	41.4782	36.5936	43.0167	67.0488	65.8957	72.3728	106.178	121.037	141.78	92.9762	99.2982	29.1336	41.5389	65.4348
23788	52.9218	67.0143	41.9744	33.6235	103.975	70.4253	97.2752	114.783	120.139	44.8543	30.4148	108.202	42.7274	107.287	123.952	60.4468	69.001	47.9961	65.7748	62.5632	69.5561	44.7515	81.9284	74.9361	78.6476	92.6271	68.3161	58.1992	59.4108	33.4721	113.256	32.9073	120.091	60.932	35.7205	45.2555	45.296	56.1929	41.1864	60.3891	32.7113	60.9578	69.512	43	31.97	137.827	15.7686	31.3155	59.964
1535	38.5948	85.6672	108.6	68.9405	102.202	68.7768	69.7359	71.1805	97.4988	88.4491	72.518	78.2617	48.327	99.5498	89.8984	20.8426	17.394	10.9856	93.7599	22.6645	128.116	67.3742	86.5617	62.6804	48.3201	55.8751	78.5888	47.7099	44.9085	89.0754	124.948	54.374	52.2225	55.8577	89.9599	84.3696	58.7554	52.2655	101.329	89.0744	79.0002	85.512	114.077	54.5751	46.8322	55.563	72.6133	76.2096	145.116
900	135.774	121.689	47.5101	89.16	58.6136	29.6848	119.254	67.4568	73.643	54.8237	41.1641	178.304	104.962	51.7747	64.8777	65.5514	49.7884	65.5487	142.167	36.8214	35.5477	61.5702	72.5534	29.2164	30.1263	150.691	104.939	141.564	104.287	26.788	78.4439	52.5579	87.9104	62.2238	26.966	30.2253	72.5623	36.9948	56.9261	45.9722	46.5785	73.7244	81.6298	82.3924	195.099	81.6506	32.2689	38.9993	31.9854
4709	60.1152	87.844	76.6196	63.9528	83.5684	36.9777	120.537	191.065	105.503	75.6133	61.1893	117.631	71.8798	111.938	86.432	34.4627	29.6133	18.8556	74.2273	28.9158	72.7594	61.9161	87.9953	59.9061	63.9531	77.2001	64.0649	89.1515	50.3618	68.401	132.327	55.3322	66.8691	33.6685	69.1495	44.4638	68.6317	59.5888	77.5311	54.7743	119.036	176.749	131.39	94.8094	82.7496	68.6709	24.4492	29.2468	47.4579
60674	129.238	91.6773	22.8639	162.359	115.555	65.2692	60.9701	64.4645	77.9355	27.7637	28.2442	98.9666	101.834	102.348	113.102	18.3471	17.4985	15.2053	144.353	17.9204	149.654	27.3859	52.1636	153.039	121.266	48.9148	79.3513	165.368	58.4286	24.2306	88.9509	43.5269	56.5499	67.3877	25.3772	44.5129	34.0514	47.9142	57.7773	49.5086	122.891	40.7937	72.7118	58.7174	154.311	93.8367	51.7512	33.942	34.283
8570	96.4246	81.9929	40.1373	97.0514	94.0004	59.321	69.7627	78.4323	92.7139	35.5628	33.265	138.702	40.7451	149.826	166.408	36.6827	37.7283	28.8981	126.879	26.7799	101.93	33.5519	66.9876	78.6468	81.8799	57.3232	79.9859	55.6563	49.6145	24.672	73.0042	25.8698	70.7212	76.3796	24.9826	55.9819	37.4492	46.4541	29.212	52.8399	42.8906	56.7394	63.9615	30.202	70.9557	85.8358	39.4773	59.2993	64.6341
56910	61.9751	76.061	37.9543	46.0157	67.4569	54.7495	97.6598	84.6746	135.094	42.6792	32.0831	121.567	41.1999	138.232	149.076	27.5577	31.1965	26.9591	95.2973	25.7396	61.5536	43.0793	71.4905	69.9944	77.1732	75.4797	59.1601	72.857	48.7551	34.0779	81.1978	37.7537	98.075	49.9817	31.1732	44.243	51.979	48.2735	34.7177	53.9308	75.7642	102.082	100.11	92.0729	64.9194	94.3126	8.6751	29.1739	37.9094
2787	4.74656	7.26999	159.434	77.8014	167.755	110.035	89.1178	81.4663	100.066	119.651	152.838	98.443	79.9429	57.1652	43.0339	103.362	75.6472	75.6797	89.2587	60.4735	164.679	120.13	121.815	86.6511	89.827	118.268	151.689	80.4599	70.8732	155.546	105.574	102.793	60.3284	84.4787	149.322	99.5779	104.16	85.958	130.496	98.6625	56.4428	77.7951	102.23	61.4797	47.0846	74.6603	18.2101	16.6956	13.1319
79589	30.5183	76.6591	25.461	29.0471	54.5559	39.6313	195.848	95.3095	92.8821	20.7038	26.4412	78.1757	58.9082	199.824	168.697	45.9179	50.8134	62.8486	83.8235	46.3165	28.9158	26.5411	50.5206	54.6562	24.5027	194.386	75.0946	99.4217	39.6677	15.781	46.5938	25.6806	62.2047	35.2026	20.5419	66.077	34.8023	34.585	20.2524	40.5534	8.08354	11.3338	28.0311	131.527	142.91	67.714	45.4402	86.6293	80.8189
9235	18.4526	66.3523	130.426	70.0511	89.3002	81.4953	87.274	33.5127	9.34282	55.2181	138.138	23.8413	79.339	69.9512	77.9315	207.959	10.4227	53.9198	67.6499	57.9972	246.011	86.5891	87.8377	92.6793	165.248	47.5234	76.848	31.3994	72.6482	147.182	61.4488	59.969	20.4433	162.244	161.238	75.2613	75.0596	54.7625	107.071	60.3795	0.599178	0.145457	2.3135	5.47343	51.9687	26.7947	109.158	87.3562	170.458
51181	38.2872	66.381	32.4191	25.5247	16.134	20.5465	16.073	45.0622	74.8895	19.0528	22.1122	64.2656	16.7258	47.24	45.2221	560.948	675.52	675.695	46.7432	537.676	28.1561	21.5535	20.4367	17.2691	36.3019	24.8642	19.189	36.1681	50.3245	31.1698	99.0899	23.9309	29.4898	154.016	45.4116	18.0793	17.294	18.8578	39.2829	28.4029	41.1587	66.0154	36.5118	53.1346	36.1211	25.8963	32.1917	26.791	51.8967
6386	24.8381	43.1701	62.6036	39.4489	95.2514	61.672	106.752	138.254	63.9387	67.1444	67.3767	48.3751	61.5824	74.0049	90.451	23.6514	24.9803	25.5784	74.4568	33.3492	74.3098	58.0371	78.6416	53.1421	81.5011	100.396	63.4179	51.1424	54.9641	57.3865	45.2627	45.7144	147.256	54.0231	44.5889	87.0373	54.1466	63.2856	33.2164	82.8689	169.246	97.0403	124.498	164.405	43.5068	78.5371	44.4096	88.0191	71.4789
55902	25.3617	85.6596	125.785	78.7886	38.6475	73.3218	57.2658	95.8746	73.4121	83.4425	70.038	53.214	18.5142	38.7622	46.0481	85.3293	25.0104	33.1071	19.3436	40.389	28.5843	97.8513	59.9777	41.6242	62.2668	40.1363	29.392	110.446	37.5796	110.737	60.5851	63.0551	66.258	56.6446	96.4093	67.5357	106.548	57.4052	83.3906	52.2422	39.9141	61.4849	17.9799	65.2591	62.8444	24.5483	262.317	133.773	143.677
8662	54.8832	82.1023	18.7334	74.1295	77.0419	59.0566	58.8752	91.3793	117.818	17.6494	22.7445	85.6101	69.4876	173.542	188.225	21.2086	26.1565	18.0144	93.9835	16.7549	76.6484	18.9642	49.7053	97.3328	113.158	66.0371	83.0671	53.3524	38.8068	16.3052	88.4103	19.4343	81.1737	54.4272	17.0447	54.8272	19.678	54.3476	24.6143	58.3287	65.4953	89.3113	80.5994	48.8455	67.8997	74.6792	23.7204	39.8172	44.9351
125144	137.518	221.515	30.6689	98.1607	60.1833	65.5323	35.5329	37.4843	94.638	34.025	31.753	109.738	102.083	82.3182	67.058	27.0463	25.7706	19.0796	169.019	12.8464	71.5749	38.6569	35.2837	90.6215	55.048	83.5077	91.2491	88.6958	80.3808	22.3988	95.6944	48.0618	66.7849	112.962	22.5115	24.0587	48.6863	29.8058	73.861	44.2977	120.57	64.1152	34.8505	58.2276	112.766	45.7935	53.2314	43.3297	46.1496
6428	66.3897	51.2087	32.1182	101.258	84.1325	84.5118	65.4175	80.2294	130.872	44.1352	44.8186	111.388	74.2656	135.525	142.421	26.4662	30.9119	27.2907	79.7511	23.3576	98.2741	40.447	72.7954	92.2712	106.583	56.4177	90.4935	55.9264	67.2004	35.9847	92.0827	48.2153	91.0189	62.3152	34.3326	55.2678	44.8019	54.6368	41.1659	68.0065	61.7432	111.96	136.284	50.5854	53.0706	76.3313	21.1678	42.8234	43.4516
8655	59.6852	61.1516	72.3822	80.8622	94.5307	67.9026	67.0961	92.4582	117.981	72.3292	76.8903	86.2255	55.3335	92.8107	105.674	34.4253	21.1466	17.4022	55.914	21.1821	87.8412	59.7057	72.4186	82.3105	98.4891	85.761	103.443	69.5066	55.4971	80.8092	118.184	64.7636	72.1134	56.0602	71.56	46.1074	54.7907	48.769	88.3073	77.2451	55.2704	97.6056	117.792	55.4237	59.2928	65.7408	38.7189	54.0574	94.287
16	61.4227	94.358	20.3203	64.8748	89.9471	45.5581	50.4952	63.9481	105.198	23.1823	27.5055	138.928	50.9402	84.5908	93.0971	40.9369	48.2461	34.726	72.9556	41.9464	48.0441	22.0447	80.1065	87.3994	100.454	44.9501	79.3076	62.7235	71.5549	17.3868	97.5177	27.1164	56.0322	81.6657	16.4756	50.6678	24.1427	39.3157	21.1027	72.8653	52.701	221.97	87.9587	125.017	64.6508	36.6706	66.1631	82.1696	73.0546
22818	69.0257	90.4214	40.2668	76.4784	83.6915	38.9659	98.2215	60.0375	150.581	40.5277	48.2709	130.264	86.3257	114.145	115.119	28.3409	29.3059	26.8218	116.741	23.1814	62.9393	44.5362	87.9574	62.6224	66.1753	136.213	94.7319	117.436	41.5134	45.9761	111.408	51.8228	61.4402	54.5191	43.5162	44.508	40.3957	37.7968	48.7946	59.1939	133.467	114.03	92.261	89.669	125.42	102.094	42.7816	40.0985	49.1335
11282	37.9864	83.0361	108.891	77.0415	105.014	118.122	68.7211	43.0413	62.6478	76.5189	63.5445	80.6122	63.6107	50.0272	52.523	74.0537	54.7397	69.8442	65.152	52.2844	74.9101	99.0166	102.892	43.8497	49.7368	57.6817	61.4585	64.5917	101.229	100.457	124.041	55.9758	61.5366	100.817	137.396	41.0791	91.4883	61.7403	101.886	60.4205	36.9156	103.151	37.4072	67.3704	56.7449	59.5723	59.3807	70.1843	174.476
7873	81.4167	49.9534	34.7032	55.332	70.1693	45.9191	108.759	157.585	112.271	34.8798	51.5933	98.393	84.2222	67.0295	83.315	48.5268	21.9377	16.9618	95.8596	24.4527	92.1936	33.8621	78.0058	49.1091	90.2878	85.7085	78.1201	95.5626	48.8346	46.0096	134.874	45.3369	67.83	52.7176	28.8069	47.9908	29.3954	50.5783	48.7566	111.801	213.199	58.2266	65.7206	67.0108	62.8441	107.441	40.0972	43.1001	45.8892
515	52.5107	69.8977	87.9433	76.3218	89.2426	50.2169	95.9762	91.3985	92.5461	85.774	44.5726	112.216	46.3444	71.4123	67.2363	39.9174	50.5244	40.2454	90.529	40.7779	80.3573	84.9639	96.4811	47.3316	50.0938	93.9671	82.9417	77.2837	60.2695	74.0124	116.577	71.6929	73.4407	52.3952	92.4067	54.4414	106.23	66.401	114.936	62.1495	63.8999	98.9283	142.734	98.6064	87.2766	90.5591	33.8149	53.1274	90.1271
54543	93.3515	134.502	55.4125	50.8901	81.7629	36.5817	43.4134	149.246	74.4447	46.8699	37.3515	90.9391	81.6153	102.54	91.855	48.4955	49.8936	41.1432	84.0425	29.6265	68.9871	56.7358	63.772	87.2699	87.1537	85.7289	78.4589	88.5165	51.8331	51.9572	117.72	48.2528	70.2749	51.9752	54.6254	58.3174	55.0237	57.9678	89.8402	53.3432	107.692	84.5039	47.9635	56.0963	74.4716	73.852	23.458	16.6186	19.7325
64834	26.1527	42.3948	81.4815	56.0675	70.6358	72.5298	75.2931	116.249	62.9145	68.1646	62.6836	66.3195	33.0875	114.651	93.8536	23.6946	14.8137	12.23	54.7822	15.8897	110.337	68.1776	66.154	92.0183	81.0917	87.5368	61.81	37.6246	54.3545	73.9621	100.396	42.9849	52.3848	45.6087	75.4011	60.6796	69.0455	65.3032	68.2731	65.2003	43.9357	70.5028	126.041	99.4864	83.4825	57.1178	228.153	142.227	176.429
7417	99.8585	123.764	71.8927	76.8381	75.862	48.3034	98.7766	83.5178	67.4881	61.7684	47.4588	122.598	41.4366	117.078	114.227	26.1631	23.0687	19.9469	81.1095	17.444	64.3753	62.6836	76.0405	86.5948	85.6156	72.3653	88.5961	72.5163	53.2379	60.2915	119.184	44.5992	39.3755	77.824	89.7261	37.0325	62.0139	37.572	77.7151	39.53	98.572	103.745	62.4795	62.6561	109.422	41.4918	126.828	97.437	158.434
29803	75.3402	190.335	52.9051	145.729	73.6504	87.1326	63.2866	35.209	85.4675	38.8979	33.5876	92.3274	48.5822	89.0087	108.575	33.8422	37.1748	31.7072	82.7166	22.6201	78.5519	48.2265	101.904	64.9936	47.6545	67.8925	82.692	75.0975	52.1145	32.8301	64.221	43.907	89.3705	59.3322	35.783	58.6533	46.2655	50.9039	44.1417	58.6392	30.9008	56.2588	47.4081	34.5839	89.5042	45.5827	18.0833	32.9388	42.361
5531	53.2113	78.7499	61.5705	51.6399	136.8	54.1525	50.0552	90.4262	126.174	42.6554	58.9742	104.192	73.5126	98.1452	94.8354	37.7046	50.0389	60.3077	83.6744	33.7791	84.5758	45.0863	68.761	58.3796	67.2937	64.3802	62.9756	57.9642	46.401	62.1982	127.903	34.7667	53.8647	56.388	67.0672	50.7224	43.5169	38.512	68.3676	81.0714	52.8965	66.8116	78.7478	64.5403	54.0361	128.06	127.562	95.2611	154.017
64949	82.3983	93.5685	30.8714	26.1409	36.851	88.9611	98.4907	138.021	186.428	23.2491	28.1296	95.0539	23.6549	64.8108	55.1443	57.3961	62.3326	51.5573	113.621	37.9606	94.7005	28.0513	70.7575	28.9167	32.0058	61.4114	55.6189	99.4235	46.4696	20.6359	179.804	29.5234	111.706	50.0776	24.8758	30.2975	26.392	52.5781	46.678	98.2537	42.0429	48.458	50.229	26.2547	27.6236	52.9408	32.5292	41.8261	57.3511
6713	47.3565	45.7869	10.9891	47.8314	26.3421	48.3101	101.133	178.205	106.005	6.27204	11.5419	56.599	35.475	105.705	109.744	49.3871	5.6905	7.29641	98.2034	8.50949	41.8873	4.09668	69.5247	57.3119	77.3919	30.2404	18.0807	74.0399	49.2809	5.14588	65.0483	6.55653	139.702	19.9484	8.30786	88.1823	4.63318	83.2517	5.69666	85.9686	122.218	76.3675	69.6271	131.187	53.0533	65.8169	94.3646	103.746	69.3418
64083	53.1253	42.7733	69.1013	60.7512	100.742	55.9673	55.4743	97.2919	140.16	74.2129	81.5738	100.572	103.161	79.284	126.928	57.6495	58.923	41.6502	68.8488	48.108	64.3412	81.414	78.4561	105.499	98.2491	81.5177	88.6764	71.6777	61.6631	53.954	31.3511	63.7295	68.6265	61.1892	59.0664	105.341	78.7387	89.5213	51.1466	155.78	105.582	167.713	93.2445	84.2191	53.9357	79.7681	32.5297	40.754	50.1697
6590	0.138375	18.7504	152.009	18.4495	78.7805	24.2683	31.1547	26.8499	31.2162	364.816	368.225	5.42206	15.7968	1.53832	1.2513	253.819	45.2325	50.9044	9.57362	57.8119	91.2498	91.6061	83.4015	21.7427	29.1862	14.2649	29.0389	6.19598	175.316	214.287	70.2312	287.76	0.414582	113.346	227.411	79.5856	85.7203	97.4056	64.3868	240.519	180.662	83.7994	486.578	444.093	32.6466	32.2333	77.452	106.927	96.1299
7803	0.0426871	0.0410234	93.0925	60.2079	55.413	85.0175	47.2402	112.778	100.142	134.241	130.033	48.8133	84.9465	75.8762	90.9054	129.7	169.722	103.432	50.0238	132.42	44.4755	90.9125	81.4936	91.1363	134.189	62.5476	60.5876	71.0855	94.5464	71.2601	60.1256	100.236	79.2515	96.6987	91.2267	67.6653	94.5253	80.6876	99.9707	68.0422	281.931	129.122	180.338	117.114	41.9691	57.3984	0.149021	0.522501	0.867346
2879	58.208	101.515	70.9198	65.3547	82.0519	44.9412	68.7469	70.5948	52.2373	38.5368	44.6311	65.5432	45.6498	102.25	84.772	210.228	137.79	180.958	78.0789	149.215	80.1353	42.9787	40.2551	78.7997	84.412	37.5037	41.3951	66.6288	62.6444	45.9976	130.492	31.4784	38.0611	145.09	69.326	51.5337	32.6991	45.3741	80.4953	48.3278	72.1052	103.496	44.2781	42.7613	70.9994	51.5578	94.5912	48.4552	96.3953
153527	94.8058	59.5741	66.6646	64.2906	100.084	41.8946	109.947	76.7884	76.124	60.1933	48.0754	109.992	99.4872	86.6918	102.55	39.3251	44.5716	46.6803	94.5414	37.4652	76.0988	67.7169	93.6728	55.0176	62.0752	73.459	52.0133	108.071	73.3083	81.8383	123.563	62.5151	72.3409	56.2255	66.9501	41.599	77.2465	53.8226	75.9463	62.0308	76.4769	270.909	151.167	80.7526	94.7293	144.226	31.0365	35.1702	47.4283
51024	66.115	119.945	63.9055	82.0057	64.1411	80.679	52.4651	62.5565	87.2759	52.9453	56.5769	67.3314	57.1437	77.5527	72.7076	87.7939	87.3702	79.1943	66.2365	54.6607	86.5536	51.5823	59.2558	68.4763	65.8736	118.707	66.0445	84.8184	66.1421	65.4407	115.077	50.0379	66.6939	73.7038	67.9287	59.3555	59.3283	44.0324	91.2483	57.7142	61.5926	99.5084	56.6969	58.56	75.0506	37.671	45.6591	46.4331	86.6419
4267	53.3152	157.911	80.3497	39.8325	85.2935	33.7303	63.1953	40.8	97.9701	41.3265	32.6946	112.942	60.1144	54.3944	57.568	93.0317	42.7825	45.4087	54.3871	46.6096	87.4784	44.8481	42.6109	55.5956	36.7207	121.839	73.1542	99.051	38.4363	55.6223	83.048	50.346	36.5294	62.3071	62.5514	42.9877	69.4384	39.2964	94.5658	61.8504	148.13	24.2577	54.3972	17.5264	28.418	41.6451	72.737	69.0026	75.4951
7165	52.533	24.3394	30.0884	78.8732	85.9455	82.814	85.6275	110.104	173.083	29.5182	44.296	63.5604	105.1	117.03	106.051	20.0667	17.6585	18.1568	188.13	16.7547	158.45	26.2203	63.7129	74.4566	111.469	44.4599	40.9019	103.126	46.5509	23.362	67.5996	25.6058	92.2248	44.9443	25.2735	60.7674	27.2099	64.1621	24.0655	86.3457	133.683	138.652	108.702	58.6031	135.554	111.061	25.2907	24.4322	32.8941
51647	57.2676	129.885	65.2465	49.0561	114.286	57.3452	45.1574	87.3256	82.5087	40.4253	49.8329	88.4145	48.1628	81.6875	79.9207	43.7145	50.0762	31.2598	72.052	36.2719	85.7484	40.4171	55.8126	64.7514	76.2981	66.5451	70.8178	57.1916	47.5195	44.723	151.486	36.6865	54.614	80.8305	64.6356	55.0925	39.2441	35.3354	64.009	57.1564	42.3572	74.0144	51.4593	55.8116	54.9502	39.7841	69.1519	58.821	91.5042
23190	62.1279	68.2802	36.3434	74.4125	75.6231	63.3189	94.64	59.0793	89.7345	51.3944	63.7209	97.8093	91.1558	69.6479	89.161	41.2378	44.3331	40.2018	70.838	40.6416	65.0009	52.7588	89.9553	92.2371	92.3549	78.3487	79.588	75.3133	73.3047	34.4677	35.3966	39.2355	78.3518	56.3241	29.4371	68.0862	50.3351	61.4112	23.1168	62.9715	102.145	111.823	123.988	104.028	69.4946	116.184	37.9223	57.9793	64.1551
51582	61.5392	46.6034	20.2097	48.3968	75.7604	65.0927	104.231	127.447	99.0286	28.7219	27.8617	92.0659	64.296	140.228	152.168	21.5762	27.1907	18.2178	116.588	22.1255	59.6901	29.2553	65.5304	108.936	143.635	53.8314	52.7079	56.2024	60.8077	13.2375	44.2397	21.3514	96.3024	39.2559	15.815	76.9848	27.4271	57.7872	14.5339	50.4122	121.418	132.249	69.5351	70.3722	62.4851	114.618	20.0123	29.4855	33.5028
219402	58.0336	84.9184	42.9073	59.3419	154.011	136.578	49.8535	43.823	94.4766	43.1631	61.6535	83.359	76.9094	45.5656	51.3309	36.3335	23.0282	27.9549	41.4723	29.8847	49.0265	43.8325	51.4366	57.5486	62.2464	72.8435	70.0391	66.6752	85.4039	49.7706	145.793	40.8136	138.42	94.7247	51.953	46.2189	44.7505	34.428	51.9211	50.5223	29.0445	35.0393	45.8308	56.8927	58.1746	98.2513	23.7679	21.11	38.6286
598	75.4786	181.091	26.4022	32.9924	54.6187	31.8255	217.03	94.7338	81.8146	22.3523	29.9044	57.6539	42.5843	75.1124	92.6776	33.983	18.531	13.2955	87.3287	11.2087	87.1887	20.183	34.1214	48.8979	80.2475	125.186	26.0852	133.366	29.9567	25.8823	94.3018	15.1448	72.5093	69.8894	29.0487	34.1906	19.8158	20.6419	23.4274	45.129	29.2998	50.4236	80.6938	102.29	227.698	65.5795	90.0041	74.9337	80.9757
6133	434.298	297.634	55.422	107.746	21.4162	119.913	16.7778	19.9323	16.7627	17.3878	13.128	156.669	17.4246	128.144	142.907	44.5201	11.0866	8.35534	26.0178	6.17058	18.1962	7.25377	14.5295	164.366	141.1	15.7747	24.0765	173.366	9.51702	60.3549	11.9741	78.2923	119.906	13.9064	78.5914	67.6078	9.01928	14.6365	13.3735	11.231	171.433	14.2748	34.0277	103.187	115.847	10.1016	10.2772	38.786	56.1436
10094	52.2092	47.9473	86.2044	97.2539	91.7574	67.0889	43.4426	62.9431	84.029	66.1522	63.4507	94.7564	89.4396	90.4213	87.1505	29.903	24.0733	25.0558	75.1425	25.9565	101.97	70.7061	66.3127	77.5336	83.3279	159.103	110.04	89.7086	67.4863	112.404	147.237	71.7735	73.3104	62.2305	109.782	63.2804	63.6616	50.5147	91.783	65.1243	59.794	108.373	101.748	46.9869	92.4832	64.7946	56.63	41.264	63.7576
51614	107.987	128.674	45.1318	86.8773	75.6621	68.4843	75.2338	113.689	148.976	36.2694	47.8057	101.779	80.1637	69.7442	73.1879	29.599	22.8672	24.2334	84.1813	18.5784	49.6338	36.7156	56.0148	53.3958	82.612	70.3099	42.2718	121.496	66.7288	37.3594	142.42	38.5699	80.8429	74.2667	43.2202	63.7741	38.0271	53.1866	46.7734	61.4207	68.3959	73.9907	49.9863	39.9576	83.9705	71.0319	25.5249	39.0937	74.0886
966	13.7007	34.6409	82.2039	19.6261	93.2344	72.0958	121.165	98.8433	54.1437	55.948	66.9789	28.8858	44.1778	60.2014	62.7764	58.848	36.8042	50.2184	39.5507	43.4911	72.303	59.528	80.7988	51.0411	61.3701	203.214	64.5432	54.3769	83.0797	52.3236	76.2723	59.6674	97.0464	71.9557	47.3847	61.6125	71.3496	74.7282	65.2053	79.8377	50.8286	132.922	376.653	248.321	29.9223	122.87	86.26	84.9916	109.651
4710	53.5257	64.3833	69.1748	70.2368	89.2866	56.0715	78.2028	96.9188	96.5459	59.4324	52.8479	83.6969	84.8866	95.1302	93.8959	63.0975	50.6307	38.024	71.5807	43.736	83.2076	57.0605	67.2194	70.2987	73.8379	79.7474	69.9263	87.3561	62.7161	61.1409	102.08	50.4177	74.2319	42.6166	69.9502	47.7476	59.8957	50.6499	73.5232	59.6495	75.3226	121.738	170.633	93.1248	55.547	79.7916	52.9382	47.5379	56.7315
5357	28.3369	32.3376	130.507	39.0329	78.9287	78.0101	89.9719	80.59	36.3968	144.755	155.559	43.0649	63.9479	37.5523	72.2904	8.1782	8.05046	7.51285	41.7084	7.47628	41.6632	192.918	151.632	45.5631	92.4254	85.5418	97.7545	41.5538	67.183	110.555	26.9732	60.8905	89.1936	30.9897	122.5	73.9447	134.511	92.1105	47.8365	76.2621	37.8502	68.7724	76.3401	154.353	59.3271	34.2421	95.4077	152.886	275.774
5768	9.57488	59.1811	92.208	19.9426	27.3945	21.2462	162.799	84.8993	102.81	62.9683	62.3107	9.15391	31.1863	38.9115	52.7698	11.3895	11.293	5.49208	117.531	7.56619	54.4937	58.5568	42.4175	22.9709	15.3125	211.098	59.1924	66.2107	36.0415	53.5708	105.586	59.7859	33.1852	17.6856	52.9243	22.453	53.329	37.7672	36.3422	45.1521	81.4512	96.9201	63.6375	168.513	43.0482	75.341	206.215	275.304	290.765
6427	80.394	41.0997	50.8093	105.798	117.161	85.5203	71.8482	84.0118	125.101	57.1424	48.083	121.678	98.513	91.2689	91.625	37.371	30.366	34.2899	95.6616	39.6111	118.06	44.8682	91.3584	66.5971	66.6764	64.8138	99.2157	53.3314	69.9404	51.0071	85.6284	46.2204	78.9921	63.4482	47.2476	56.348	48.6364	64.0998	58.7958	77.4595	54.8996	91.5904	126.83	86.1172	57.4569	83.2837	23.2846	34.9142	31.8707
2778	76.7691	12.0492	66.1711	120.378	90.0134	116.486	58.6332	99.6848	72.7384	55.1721	72.7377	63.8121	150.673	59.5167	80.0081	41.3169	36.0106	36.5076	113.687	42.1193	134.749	49.5107	73.318	86.5568	118.006	27.815	41.0807	61.1586	65.3323	54.2858	55.8444	46.4228	72.1053	38.4911	57.5862	59.5823	50.9215	81.1785	55.3204	105.366	64.6179	126.493	85.7519	30.562	38.2986	56.49	74.1459	55.0208	73.2241
5479	50.7085	67.3126	51.2538	87.4502	107.697	65.2512	57.6548	81.8939	95.1244	53.7751	46.6781	114.102	124.879	93.7952	91.7743	80.0373	49.6966	36.1277	108.531	63.0725	128.718	34.2643	62.1925	67.0053	65.3373	79.872	81.4157	63.1065	46.8947	40.8827	74.6662	43.9194	90.962	56.6368	37.3231	58.5759	41.2612	36.6189	60.3091	61.0478	106.293	68.2285	116.789	81.6596	48.6874	65.4544	48.2108	51.7449	50.4831
3609	73.0287	61.1147	26.1904	98.4176	107.629	61.8074	73.9851	61.2739	85.689	32.0804	27.3533	105.123	53.5624	172.563	197.991	22.5982	22.287	20.1921	98.1787	13.5503	63.6575	29.9336	58.4354	115.941	104.171	55.0555	64.2009	60.0295	52.209	25.1057	57.1231	27.8812	76.0081	65.5572	21.7324	45.5775	33.092	46.9089	28.1067	43.2964	44.1975	52.7527	119.389	28.6964	64.3348	93.3451	25.0764	40.7363	37.4654
5445	73.5082	86.5994	53.0463	71.7306	46.015	50.6853	84.4654	50.1788	116.841	51.1407	66.9028	57.1926	59.4679	93.6293	93.7913	49.8672	49.7764	39.5224	219.798	48.1196	51.8951	58.1124	53.0817	44.8786	48.1495	158.171	50.5689	101.61	65.0999	47.2635	58.5297	39.5479	60.9731	76.3	55.8436	58.8131	45.1092	48.6892	37.5584	50.0049	138.785	67.1371	47.4262	45.911	102.735	140.913	25.9594	53.4778	66.5826
10053	77.629	142.19	70.2747	64.4245	79.0458	36.1949	79.1875	95.9225	89.5458	48.261	38.1154	110.127	31.8262	122.508	134.288	1.68781	0	0.290528	96.6742	0.057854	58.3183	53.8537	68.4181	62.2394	66.5177	113.282	66.6687	83.2061	46.3331	58.4329	147.949	50.5731	61.4379	59.8657	75.3241	41.9025	57.847	45.4696	60.6644	41.5183	54.9608	72.1028	34.58	66.6394	83.2495	81.9162	63.1128	75.1128	143.661
27044	116.539	197.241	25.5972	48.4204	57.2206	37.5937	60.621	54.1415	106.962	25.8533	23.7154	151.646	73.8556	100.406	106.167	26.346	41.0961	28.599	132.756	25.9725	83.96	26.1224	66.3791	61.3094	59.4663	97.5877	89.578	89.1143	57.886	18.6296	96.3601	27.9239	75.7809	81.2828	20.947	62.9756	24.3872	28.5433	24.5925	49.211	66.536	82.9894	78.6184	60.0302	62.0568	59.5797	40.7059	46.1251	57.8336
684	7.22271	2.12486	70.0855	42.6436	25.5677	22.8007	388.07	1.09073	0.317701	78.8184	58.285	293.409	33.3005	5.46227	0.222154	372.172	390.265	184.423	0.948667	530.784	337.167	55.4978	136.421	39.3281	54.7416	340.118	135.914	8.76882	66.7948	93.9836	1.07154	44.7688	2.09773	78.8194	59.9631	51.0968	50.5554	27.014	141.376	63.1829	0	45.4674	306.017	152.979	10.6858	4.31092	17.5816	109.196	0.7131
634	31.9794	28.6238	339.362	23.0043	121.274	73.7049	32.8152	104.583	48.6538	349.49	256.313	22.1277	39.8821	55.1311	20.6334	18.4279	18.6098	18.0098	25.5589	16.4864	49.6505	244.408	98.3643	148.58	88.3066	48.0001	56.2171	53.8813	18.5471	431.616	16.3389	54.3961	39.4299	33.5694	363.675	118.027	164.765	52.9317	145.723	94.0215	2.01386	20.336	35.1389	49.1863	20.2118	9.69785	68.6068	80.9234	146.952
51187	84.3627	80.0474	24.0793	68.3983	91.5551	48.7257	56.2199	46.602	68.9984	32.9125	25.0564	102.107	84.5137	122.235	124.337	20.6408	22.3797	21.3056	120.347	16.474	68.6513	29.7111	52.4163	114.36	81.111	69.3127	63.9852	76.1248	44.1881	21.3793	48.6155	32.3347	84.0881	56.3905	22.0253	47.5855	36.7875	30.1996	33.1078	39.541	61.8464	82.6298	84.2984	130.709	96.1729	92.6741	39.3255	33.9131	31.6638
5708	48.8961	75.3474	37.0818	51.4966	54.3076	43.2303	97.6015	82.8659	159.553	36.1598	30.2679	89.0853	50.7244	82.4423	154.019	22.0942	24.001	23.0216	59.2053	20.201	59.66	34.9915	55.9248	35.8817	71.843	95.0089	54.4823	65.8825	59.1399	37.2134	123.117	25.8982	91.3054	43.6843	39.2396	37.0684	36.5349	40.7709	35.2099	46.3738	63.8217	166.49	229.207	79.3859	64.9542	93.1817	24.1816	49.8382	76.24
1314	60.1068	84.109	46.5602	64.1686	69.7886	60.6752	107.855	55.0336	112.494	61.8401	61.6705	96.6301	102.905	83.2445	73.197	37.569	47.279	37.4323	69.4348	34.3242	74.9963	59.7901	86.0743	58.2431	65.8251	76.8232	63.4716	83.2286	75.612	35.1803	65.1019	45.2618	85.8593	58.6685	34.0039	62.3756	56.8238	55.6256	30.5844	70.3892	154.464	97.119	127.417	74.3189	84.276	105.761	47.7692	71.6243	74.1108
10589	52.7495	83.9113	37.2835	48.1947	55.4571	66.2019	56.4612	82.7584	69.1093	29.044	33.1552	81.2537	42.3918	138.819	75.2069	52.2246	39.6054	25.5514	66.3092	36.0595	121.886	27.6514	46.2479	56.4329	62.1137	79.1545	56.3241	65.9657	35.9316	42.164	126.45	27.2803	69.7032	76.7978	43.4948	37.1826	26.3234	29.3239	60.937	50.0389	79.3046	79.9897	341.834	28.3909	139.023	44.3858	82.1018	55.2606	80.7606
2194	49.3323	69.6579	11.3431	71.9526	36.9129	36.0192	25.0098	63.0874	72.3499	10.2183	13.5663	59.3566	29.5028	90.7073	98.4506	132.343	134.983	80.9977	117.488	98.7877	71.7477	8.68202	40.0635	34.4801	65.4045	33.732	44.6625	38.0602	35.1374	8.95568	65.0094	8.21277	104.2	47.9439	9.07991	29.2654	10.2236	45.0423	7.44379	53.4676	142.908	221.611	71.6749	44.7506	65.5455	52.7631	79.0074	139.193	119.867
9802	41.502	69.1409	105.128	77.8511	88.0278	43.3906	41.7257	75.5807	91.6424	96.1656	92.4219	80.2389	89.576	81.4028	85.0179	53.8715	48.0744	41.2096	89.837	43.5381	75.7188	108.82	63.3652	91.364	95.1725	119.908	110.392	113.094	52.567	95.6188	46.3141	73.7627	42.2525	60.6639	99.4552	71.2009	93.1754	65.9887	64.8311	87.2624	100.004	65.9175	71.9494	96.3755	81.1617	65.3739	42.0652	56.5647	67.5153
7705	100.752	59.959	15.0109	43.1354	63.2471	28.9926	74.6761	89.6574	133.051	26.0289	32.5575	106.9	43.6241	158.63	175.351	15.9438	22.5557	20.5049	96.7526	18.6603	46.7411	24.7308	49.6047	88.6304	84.4011	62.8644	51.5207	121.287	36.6075	16.1057	40.7518	28.9903	92.4654	33.1768	10.1927	50.0165	31.4535	43.6347	21.2086	52.1423	104.28	147.409	142.58	83.0666	64.3033	159.585	10.3469	22.8343	22.3452
14	50.6648	92.269	57.7783	24.5132	75.0601	71.4698	71.0594	134.362	135.032	46.4181	42.5545	81.6634	54.7283	102.342	107.67	37.5897	43.8895	38.5118	86.801	29.0443	72.3153	40.2127	52.6303	48.8289	57.2332	69.3401	59.3452	54.2328	42.4255	49.5112	82.4477	46.5828	68.6582	41.1995	53.4389	42.9586	50.7431	56.3191	54.6716	57.1912	87.2591	92.8091	82.3084	75.7732	33.642	72.4747	55.0144	68.8963	81.7526
23741	72.6022	64.1507	48.2186	45.6832	62.4512	42.5343	92.6318	61.7288	83.4364	70.1125	58.5024	71.9996	64.2582	110.183	102.498	55.1757	67.3212	60.2736	75.8751	55.6277	59.4123	61.5601	68.4288	47.1787	48.1576	80.6995	31.9988	92.3775	70.693	45.8678	63.5149	59.2991	62.4179	55.7105	36.0611	38.0229	74.0054	57.4848	63.0363	49.8395	100.883	238.463	161.128	102.655	75.8344	130.076	13.1969	41.6555	69.4828
65992	82.6966	72.9408	40.6151	24.2917	51.133	80.6678	88.0836	162.042	109.511	33.2588	38.6255	101.294	26.7776	43.6234	36.298	73.079	68.8753	53.661	92.7125	45.1667	88.604	35.7419	68.5393	23.6717	29.0095	72.657	50.3196	102.744	50.0965	40.0636	119.358	33.8753	94.4125	60.2794	49.3409	54.4642	33.2354	53.7396	62.0774	63.9838	52.4021	44.7577	57.0714	32.7449	28.0776	61.1629	49.504	55.4855	99.5706
6809	108.257	166.077	55.1285	54.9337	43.2518	25.7459	121.979	114.978	154.674	43.6611	59.5779	130.471	27.3322	86.1407	85.8529	5.06849	2.48916	2.77109	39.8174	4.63526	35.7881	63.2356	47.2854	49.7469	52.939	109.731	51.1966	72.1889	38.6572	53.1069	98.1262	26.5537	78.9202	40.2529	50.9906	39.6774	51.5963	40.5383	23.0487	59.9007	15.7128	32.454	26.56	54.4811	72.7579	75.1	21.9378	37.5863	102.072
994	58.1545	44.3135	12.856	33.4001	33.7481	85.673	116.998	176.041	173.606	13.3003	22.5724	75.9945	14.0363	47.8894	46.3586	14.5463	6.68989	9.02072	119.407	9.91693	150.718	12.3079	52.8607	24.9231	31.095	59.3693	47.3525	191.916	41.2224	17.1963	130.204	17.4404	159.572	54.4251	7.62155	72.6164	14.0057	40.1783	10.4565	83.7917	35.1468	55.975	77.3335	47.5734	49.9576	62.0896	14.4377	19.9306	32.9616
10989	62.795	60.1885	42.0872	64.9841	50.9964	48.2772	80.8136	69.0321	129.086	44.3652	31.8818	111.11	45.2011	120.796	123.64	28.7387	26.52	23.8562	130.431	20.277	60.06	52.6709	69.4446	78.2182	73.8134	75.9525	71.4967	71.1774	45.4755	42.5629	89.1781	33.8118	79.1918	47.5642	45.9239	37.2756	59.4331	44.0875	53.6835	43.7277	78.8	110.154	93.0485	71.5884	98.1256	103.081	15.7221	30.886	46.7845
6046	51.9985	38.921	48.4842	73.0119	82.5804	81.475	43.4145	59.1662	69.7092	46.8006	44.1866	64.8996	84.7594	110.924	118.468	38.0929	49.8855	40.2256	85.7624	35.2824	106.733	48.2793	46.8302	96.3196	78.3982	54.2086	52.8612	45.9453	45.2706	47.7294	52.8755	38.1139	81.0446	50.7817	40.5425	43.0152	49.7919	51.62	44.7864	67.2521	59.2077	108.852	103.336	64.7649	45.6232	66.5092	42.066	47.8981	45.624
3398	50.792	23.3997	101.182	42.5291	57.4466	60.9513	47.6413	7.25738	35.4701	113.31	94.7093	35.4298	83.4634	25.156	41.8264	417.071	304.029	203.86	54.4018	185.249	74.6791	84.1947	84.0287	75.5857	105.943	30.7253	55.9195	18.9964	106.592	124.136	47.6061	78.7125	32.2171	87.6443	106.249	115.081	89.1348	46.4936	96.3527	102.706	7.412	7.19737	4.91006	93.5044	10.0436	32.8926	11.3161	56.8482	34.9582
6879	79.776	109.019	53.3012	61.182	109.306	53.7774	116.865	66.0392	78.2473	49.6776	49.2047	85.5653	159.229	56.6222	51.6718	27.9668	33.7268	33.0709	105.941	31.0931	70.7784	51.883	75.2246	64.411	61.7261	127.768	68.8285	105.083	77.9586	43.6017	109.245	46.2339	65.5612	73.2147	52.311	36.4358	56.6719	45.6949	51.9378	46.5866	98.4027	152.676	151.316	81.7207	84.3697	158.289	33.9753	40.2313	49.0263
54407	65.1577	54.4368	35.0981	60.3053	76.3444	28.9436	35.9412	44.5133	42.3069	41.4096	50.9633	69.5918	67.8659	76.7044	79.4496	129.363	155.728	47.4806	87.2907	40.1223	72.8097	62.9898	50.9197	82.9834	99.3466	59.137	53.5168	73.2904	76.2264	37.9613	17.3694	49.1382	71.7844	52.4385	36.2666	57.5259	56.3247	59.3552	26.0411	59.0195	226.563	276.513	213.469	197.18	107.214	63.9405	41.9086	54.1879	34.2414
9948	22.1167	80.4267	85.2497	66.7446	69.9672	47.0022	94.9194	107.164	74.0053	70.3339	65.8501	42.4432	65.2339	107.962	106.827	20.3646	17.9075	20.148	71.6453	20.5708	88.1544	76.2751	111.289	75.9298	83.5934	88.714	90.6599	66.2816	52.5868	81.3745	56.5426	52.3379	53.399	51.7697	93.6283	74.6461	71.2044	76.7813	61.2368	50.1139	39.3929	120.127	118.88	74.848	74.8672	34.6436	64.8135	97.7056	167.269
27335	76.2522	83.7894	81.379	68.3288	73.7209	46.5565	53.42	62.7666	113.462	72.884	49.6389	87.2275	36.0572	90.6574	84.7589	46.375	36.261	32.2611	67.1536	33.4184	69.2056	77.5489	82.7223	65.2982	61.826	60.2964	81.0212	80.3571	55.0163	81.3721	165.494	64.8363	46.5834	99.1942	108.227	42.3668	83.3338	47.6418	150.002	52.988	56.9387	122.726	83.7457	73.1079	51.4598	48.2132	21.4714	36.1882	75.2614
4071	44.6308	31.7958	23.1341	34.5878	94.1658	20.3287	96.4339	48.8405	37.4762	26.8783	30.2377	15.5498	114.262	68.1132	91.9677	13.9113	6.86172	7.24832	126.907	12.4317	186.769	15.0638	39.6593	34.7343	85.9152	78.8794	54.5431	35.8695	78.5976	14.8732	53.5216	15.7725	52.0386	48.7571	12.5044	24.5897	19.7478	60.7881	61.7672	67.7034	253.076	68.8024	269.571	156.989	130.61	90.3291	239.375	135.332	185.219
554210	42.7262	67.3208	73.3222	9.99857	234.898	109.321	24.7197	37.5799	69.9592	56.7161	64.5708	67.1616	224.477	58.9135	97.3397	17.0772	0	1.29163	68.7455	0	31.8962	81.3771	65.2811	106.662	66.8592	36.8116	11.8846	26.695	78.1065	100.683	53.8456	93.4632	28.2815	50.0411	57.1232	41.7211	30.9172	43.4367	30.6188	60.2866	1.6547	20.6204	18.6346	55.3461	38.3607	129.494	112.157	88.8378	140.364
1736	81.6474	77.2206	10.2176	67.0342	63.6794	53.9712	82.6211	112.835	170.24	14.4546	19.624	139.299	76.303	133.792	133.463	10.6077	7.69162	8.62129	115.867	8.07602	82.7303	13.8382	69.026	71.0967	80.0318	71.8731	89.1412	94.7646	48.8739	8.47823	77.0268	18.1011	97.3549	45.2247	8.77923	66.2569	14.8196	48.8714	13.5745	57.6304	37.3494	79.9977	95.2363	35.457	60.4684	77.6028	10.2066	19.3605	20.2005
5702	40.2212	42.0488	52.0649	67.7287	90.2232	70.0231	57.4234	103.32	101.685	47.4146	45.2588	88.5977	51.947	110.241	99.1741	48.6888	52.2937	46.2545	53.8125	49.9749	99.7672	44.8028	80.6829	77.3994	93.8233	68.9891	57.4847	30.5957	54.1186	64.6347	112.98	46.1977	75.1261	63.3338	58.8713	43.3086	51.4538	49.3486	57.6161	61.558	40.5503	83.6742	150.861	48.6181	34.5066	58.7131	29.6848	56.4054	75.3433
51406	60.1401	68.7179	40.9431	93.6676	72.9299	71.8704	54.0713	101.511	112.339	37.2899	44.2251	89.0191	65.2547	131.832	123.429	35.6511	26.8107	27.1892	65.6003	25.2743	108.451	38.2281	53.6212	74.0928	92.2406	73.2946	70.7299	57.4216	48.5966	35.6349	111.693	37.2349	73.1998	42.5756	35.3146	41.5395	39.0267	52.3426	45.104	68.1183	52.4322	84.9281	105.986	65.7074	50.3435	54.0453	32.0585	36.1476	62.5531
100093630	126.611	127	33.5892	86.0901	78.1176	54.5063	42.124	124.595	52.6392	28.7725	28.1466	120.439	86.7565	63.9041	64.235	58.2153	53.6885	91.641	167.486	42.4649	58.9219	32.625	43.3895	52.4057	47.2887	104.057	70.7293	131.914	43.6569	25.8802	81.7239	43.4406	56.8871	53.0724	30.0389	35.7723	36.0163	38.5593	44.0539	24.2951	79.4579	40.6254	51.6115	73.3368	155.46	85.0886	25.0582	36.9476	40.1141
8148	67.9702	81.3026	37.0185	63.9721	79.0505	57.2567	84.4966	134.88	136.05	35.8946	45.7182	88.1306	56.3028	76.675	93.6685	32.4047	37.4638	28.6472	107.117	29.1988	63.3893	33.339	67.2373	47.3783	95.8634	73.8061	65.6966	55.7452	62.7506	22.4408	109.687	45.7747	100.254	47.3007	26.2865	41.4309	40.506	51.548	44.7501	56.8773	67.5893	87.2611	117.708	78.3814	61.5342	94.0686	45.4918	55.8412	63.8745
3107	36.5479	59.0257	122.48	28.3543	210.044	48.0397	13.7502	49.4874	19.7504	196.182	220.654	18.2271	25.5933	3.05614	3.57622	22.4706	32.7734	10.8333	9.77751	34.2019	117.255	59.9395	32.2785	9.76909	10.3722	23.259	46.5049	8.73686	15.6998	113.773	30.0241	40.5007	17.123	18.7739	113.558	29.9803	277.486	104.768	72.9415	40.2514	2.26491	18.2341	14.11	16.1657	11.6186	71.802	76.5063	166.413	112.834
1212	20.6684	44.3708	220.528	47.3651	55.1643	81.8632	63.6954	31.3264	27.7804	99.6225	122.512	61.6514	42.1886	29.4522	23.9569	32.9248	28.9665	22.3453	13.6014	20.2278	65.8091	123.163	128.881	35.4896	43.5977	57.4628	62.803	24.6825	88.2134	230.052	98.0453	106.389	29.0232	71.2944	246.175	28.3578	99.0801	46.2891	174.742	54.0343	26.067	71.4235	128.725	99.6591	28.7666	22.4546	185.067	212.584	386.339
10211	45.9469	71.6076	75.7933	84.9482	70.79	88.0897	34.4854	29.7535	51.8494	56.6761	71.3067	50.4866	106.601	56.3074	54.306	39.6354	37.5329	25.4385	33.0279	43.0983	97.9801	56.0326	49.6521	77.7232	63.776	41.1952	56.0677	39.3091	41.8927	78.5641	51.0467	52.452	51.962	78.1419	75.0542	49.9467	62.751	42.6813	81.2023	72.769	52.3324	386.045	93.0138	76.2907	38.1974	30.9726	44.581	35.3766	61.8881
7533	48.8845	34.9921	91.1862	93.6281	53.2848	64.3845	59.9295	64.7389	105.894	73.7568	82.1346	93.1721	63.9148	109.513	91.7647	30.047	25.4458	19.4918	66.699	29.8682	140.764	85.3963	138.87	73.6975	77.7868	54.5881	130.253	44.0014	88.0941	97.8303	75.7655	66.3729	49.7607	94.2214	73.9096	70.4527	77.7456	78.2349	75.0079	71.6597	23.1793	62.2234	106.18	68.5187	65.5045	30.3951	30.7118	41.4925	54.39
10627	38.5545	46.3819	121.902	62.6886	69.7162	47.646	65.82	96.7481	55.5811	96.5929	112.251	44.8632	76.9624	54.6244	49.9096	39.4309	26.5433	22.9276	45.1448	26.6046	67.1083	93.2315	79.0226	63.104	57.2559	106.151	86.1374	48.8689	55.3507	112.509	74.842	67.9156	51.7787	52.8164	119.841	72.0936	80.1219	60.4222	94.4885	53.0562	83.1236	97.6694	106.241	192.692	64.3219	33.6956	55.6299	62.8528	80.386
6510	40.2952	113.712	49.2453	56.88	86.3153	35.617	49.6309	53.3585	287.969	24.6306	30.5334	107.678	39.7666	72.5053	74.7189	1.6629	2.58503	0.836533	155.355	2.96003	53.5743	27.5629	41.2547	48.2872	61.0775	37.1575	50.2468	236.476	21.4019	28.3688	51.9179	32.9028	47.4975	51.3273	33.1606	52.8578	21.9842	30.3517	37.945	45.7474	29.9659	164.229	47.9505	115.605	122.546	135.251	92.5709	73.0668	69.5699
22826	61.2825	49.0692	35.4654	59.4106	65.5914	49.5229	90.0477	91.7089	91.0926	43.3026	36.4228	105.126	44.3361	82.5412	79.6643	34.7124	35.9831	39.0511	63.1311	33.6189	58.9297	42.812	58.6094	47.5808	53.6544	90.2479	63.5299	79.2046	55.0184	41.2744	132.33	40.6151	95.4397	53.2543	36.3672	54.3754	44.0236	55.8239	48.3105	57.2404	61.0612	117.77	160.665	79.9991	75.752	103.356	24.4244	31.2763	40.7268
5425	62.1605	99.8383	12.8654	63.5606	33.5945	44.5664	57.1377	83.2405	107.791	13.8457	12.8573	86.3203	38.9712	166.123	160.322	45.0907	55.5522	35.2514	88.9181	32.3775	64.4216	15.5884	56.2968	66.5651	70.6155	66.7266	73.9725	45.8299	35.1586	15.0418	125.702	16.9726	66.6711	52.5334	13.3336	26.5677	13.0374	43.2064	25.4136	40.5258	68.4656	84.0482	63.1644	48.5956	60.2032	40.9294	24.4404	29.5768	34.6826
29785	61.1793	124.429	29.2057	37.5381	83.6932	76.3654	39.2286	93.4296	103.452	37.7344	68.3015	79.7486	23.345	79.6999	68.2024	2.33141	1.28442	0.708731	32.8274	1.961	95.826	41.5191	23.6071	96.7858	100.071	34.4816	43.9949	25.0372	28.4393	23.3711	40.3931	17.0081	46.1683	86.2424	37.7278	98.3245	35.7557	69.8624	22.7697	96.1771	6.21232	17.1615	7.69568	148.79	45.2491	25.3832	109.393	73.1197	135.881
25978	41.1561	43.9028	64.4367	44.0524	45.2765	45.671	74.1162	103.086	55.2452	58.622	61.679	42.8913	61.1345	160.039	95.9627	12.9436	19.7	12.5636	49.3867	16.8256	49.9475	65.4795	64.6972	64.8541	85.3122	88.3189	52.2861	65.4929	41.2938	63.7087	48.7818	41.5258	81.8598	29.7335	70.3173	45.0882	60.0862	52.2331	41.1151	65.0369	88.6564	103.192	65.6812	140.417	75.9251	62.4236	62.9395	91.9064	94.3112
5919	0.601042	1.42341	43.2762	16.4162	15.6141	7.01494	5.44709	2.47085	6.66229	99.3151	75.2324	0.336444	16.2508	2.86364	1.74699	824.245	639.199	753.113	7.59835	607.105	96.784	56.3542	43.9029	21.4396	45.2202	8.57491	8.72939	1.97726	112.954	62.7079	7.49017	48.702	0.578818	244.891	50.2742	33.4534	76.7495	44.1759	126.076	107.278	0.643447	8.74739	9.90319	0.140666	0.847134	4.00903	1.04912	3.90693	4.11233
2	5.55494	0.204847	117.056	49.4627	27.3773	22.5439	1.2052	1.40203	1.07662	186.223	123.136	0.126549	58.882	0.789886	1.07084	393.731	436.038	718.125	202.43	229.071	84.4666	165.357	81.6263	43.0091	66.1635	24.0131	29.3578	2.56169	352.671	100.99	0.119523	163.238	8.01188	566.67	94.933	104.184	169.245	117.638	127.028	65.4329	0.215132	0.243719	0.339182	0.0211638	0.0443321	0.066283	0	0.268126	0.0124994
1457	131.883	95.1558	24.8563	23.1075	49.4499	92.2745	118.975	121.06	170.787	30.6543	33.4235	82.0311	29.7297	53.9006	47.2351	13.8935	14.6879	11.3818	98.3526	12.0315	52.3235	29.6462	61.5343	28.5166	32.2782	56.1069	38.5718	138.678	63.1053	18.9692	81.0459	23.3387	137.275	34.4235	17.9653	37.6222	29.3004	57.8777	19.8997	65.4018	48.1724	54.0076	73.1771	42.2064	37.3135	74.1057	39.6924	39.6078	35.8534
2079	101.635	49.9879	33.9076	80.7068	43.9596	29.5111	54.415	131.863	99.8993	32.862	24.6252	134.424	66.2751	106.732	210.339	23.0799	23.2851	23.9469	137.191	21.2595	92.1171	24.1336	41.7885	42.7679	82.2153	64.9511	60.8373	63.1885	33.2291	26.0062	72.519	40.8497	60.5766	26.6114	19.1742	39.4303	26.2969	42.4493	25.7475	63.185	100.108	89.8463	130.387	75.9641	62.4359	41.3787	24.2247	28.8655	24.3913
57214	53.567	126.842	0.376674	18.0492	50.6355	12.6488	95.8564	82.0876	83.7494	0.68762	1.26344	105.626	159.703	129.127	167.94	0.913029	0.455019	0.633017	339.772	0.638679	74.2997	0.77549	18.4235	91.1645	41.7712	163.05	31.7703	154.615	21.0829	0.641366	51.6631	1.4962	50.6762	23.0822	0.189343	7.00595	0.612215	17.4429	0.250101	24.2813	24.7432	5.96147	44.9531	46.4844	148.546	88.6391	34.945	83.3976	57.4413
6432	81.8395	54.902	36.6476	88.5788	92.5765	65.8738	68.1207	66.7512	111.501	42.2249	35.3916	122.751	64.1667	104.453	102.786	33.9579	39.4349	29.5244	86.4402	37.2391	84.8398	32.4449	64.7043	71.6217	89.1204	43.3173	78.7452	46.4291	66.4327	33.4835	66.0495	38.6561	61.9102	66.893	28.5895	44.2972	41.8989	45.6384	47.6544	58.3924	61.7266	104.086	87.7529	82.5354	63.7049	111.766	29.2773	39.1919	39.4343
54539	66.7682	73.5281	66.8869	53.2575	53.0447	58.7305	64.6052	65.3207	79.0573	46.7273	41.767	90.2463	61.1539	61.5323	63.9008	69.4256	56.9561	52.3928	54.4629	38.9325	66.5714	49.2203	61.7192	50.0366	47.8649	95.6499	90.8129	85.0469	46.7043	61.9905	132.835	45.8088	67.3488	66.5931	67.6716	58.8368	52.3985	44.2002	89.1627	48.2918	53.2701	64.9573	67.9531	55.454	33.9799	29.0655	48.797	56.5495	78.7829
2521	46.5972	38.7538	35.1075	80.2301	125.629	63.3837	61.8834	91.9483	121.141	36.5194	44.2126	119.898	70.9912	126.609	141.544	27.756	27.4568	27.7317	75.0513	20.964	65.5695	31.7291	53.116	81.9257	77.7316	54.6198	62.876	49.0144	51.7458	30.176	46.5361	37.7197	61.8508	44.3351	21.7807	52.8079	35.5496	54.6041	36.8983	76.1361	57.7381	67.317	88.0502	44.5285	55.2726	163.647	25.684	37.8762	35.5019
29058	124.18	72.0484	36.9579	22.5423	48.5505	94.402	84.7998	208.022	180.026	41.3385	48.9763	103.402	32.9698	41.9205	46.7279	54.0171	58.1854	38.5811	83.679	43.4519	46.311	34.1601	66.0179	37.5954	37.6362	55.0787	41.4425	161.669	73.7856	25.8912	85.1744	36.3315	124.558	46.2451	20.0668	49.306	45.1124	86.2007	26.9879	87.2566	30.9252	61.7057	76.2436	54.9561	27.0169	59.4159	11.9844	17.3921	29.554
1059	74.3695	49.9822	40.0676	17.7884	41.7992	64.8478	79.1436	141.679	112.702	30.086	34.7675	121.126	20.9724	46.972	56.4581	29.1739	27.9259	22.6112	60.0397	19.6643	63.4947	33.0316	66.2775	24.3958	27.4685	48.4592	43.3848	114.091	44.8929	39.4182	127.082	32.383	84.9157	33.0346	42.9338	43.158	33.8427	42.2826	46.5767	74.4238	20.8912	63.7153	104.291	47.3359	10.9619	51.1655	33.0825	50.4891	89.7984
55905	77.5164	45.8958	31.1117	69.1568	107.344	70.3152	118.575	105.925	117.329	33.8798	39.8561	96.0016	76.0621	82.876	89.7021	20.1114	25.416	18.3857	94.3587	17.7508	94.5321	31.8746	80.6687	64.713	76.3777	61.2223	43.8464	93.3888	49.7748	26.3695	76.7097	38.276	77.4434	36.8108	28.8283	55.9678	29.7244	50.839	26.3847	65.9561	22.4158	138.076	82.5674	34.0884	88.6055	117.438	32.8073	36.3124	45.4271
23480	39.0867	59.0556	46.0049	61.3851	63.8824	39.9443	59.2576	115.294	66.5209	31.1013	38.4158	75.5255	103.247	107.678	107.223	26.9323	22.4087	16.8199	72.6147	17.0368	69.0694	26.9919	46.6171	78.2917	81.2838	104.932	77.5038	64.4394	31.3991	39.6321	77.9365	40.795	58.285	30.7719	32.0066	49.7091	30.8386	33.7249	44.2875	46.7841	157.397	383.992	140.644	80.6843	52.1245	35.2396	33.6571	25.3762	29.5444
5464	78.9787	108.816	30.6438	119.583	76.1434	39.3856	98.6786	47.469	83.9669	33.4254	49.1513	124.456	41.0523	107.447	99.1286	17.3186	8.89092	12.6465	59.8422	14.144	66.7606	27.2485	114.236	104.608	147.91	75.1683	92.3106	96.429	100.664	29.7447	114.022	43.2703	37.9166	93.8104	37.8914	75.4544	22.2186	38.0245	27.7923	72.6106	52.296	86.1147	37.6273	59.4681	88.8429	56.922	48.4395	63.1743	66.0156
5440	55.7201	42.8017	26.5756	41.5304	68.5712	67.5754	77.3449	142.272	102.85	32.4443	32.1194	52.1278	47.2642	101.455	132.722	32.9105	16.6713	19.3608	71.6598	17.4428	49.3359	26.7558	53.2154	77.987	102.04	63.2765	41.7189	83.6793	53.7135	23.2685	113.082	32.8842	88.5975	33.9132	22.1682	62.5519	28.4277	55.3789	35.7959	63.4721	124.337	145.587	74.486	51.8012	44.6607	90.4668	11.4984	16.0836	21.966
7884	47.3824	57.7412	23.9172	56.8342	56.8279	44.3869	93.6245	99.8701	110.372	26.2162	21.4762	65.0376	49.0141	161.028	186.014	16.727	17.7233	20.0546	75.9753	14.7941	56.0764	23.3367	87.0342	93.473	118.148	71.5353	81.3091	63.3781	43.6054	21.752	66.0699	23.6195	55.1869	37.8054	23.5037	46.1485	22.5685	52.609	18.5647	46.3314	47.0454	132.782	138.177	50.2826	69.9858	42.6493	19.1845	28.9207	32.2177
6576	58.5091	81.9608	81.7363	73.3471	27.465	48.8194	41.5046	78.8065	90.5164	45.3844	50.8357	70.9213	32.7668	54.9697	51.0583	105.74	120.56	82.603	88.5054	76.9999	58.895	49.7693	57.771	33.3002	31.0581	64.2027	60.1539	51.5966	21.8933	54.6889	35.3121	37.6796	48.6283	71.0458	81.7283	47.6426	46.8016	42.2959	68.3839	58.4005	58.5792	44.9846	50.8423	45.7671	73.7247	19.8251	120.42	125.2	206.419
3927	35.2615	55.9324	88.4322	53.491	77.8842	56.5034	79.6461	70.0064	80.1372	70.8569	68.7741	72.7567	46.2889	45.7923	46.0496	28.3223	20.769	22.6677	106.066	16.9793	61.9064	71.5563	90.2316	35.8691	65.9258	62.3667	59.3851	138.248	186.576	62.8591	220.495	46.7382	59.7868	48.3723	58.2716	54.4023	74.6504	57.1987	46.573	59.2511	55.4145	176.193	83.4558	127.188	38.5886	48.5416	55.9562	77.9095	119.383
60481	96.8764	89.7333	6.68534	58.6826	24.1439	17.6472	82.9735	116.373	152.533	9.71354	14.0794	110.451	37.5572	84.4786	128.924	39.9104	30.4516	25.1073	74.5081	24.825	40.4681	8.09425	50.9403	28.0633	62.6367	9.37175	7.05544	85.6411	38.5044	5.91324	77.2723	7.13291	131.84	39.5343	2.89234	32.5674	8.99366	33.2142	5.26534	34.7516	119.655	241.363	196.569	84.758	82.9454	87.6931	23.3065	40.4024	45.5797
3486	0.866032	0.0520174	27.8083	14.3427	10.0701	10.2593	24.5302	11.541	105.877	36.8219	39.5064	0.0706967	24.5647	37.2741	32.0595	262.475	218.73	227.989	355.033	215.63	50.8015	39.9374	41.0499	21.9781	32.055	3.22587	13.6935	3.18534	67.8538	47.2569	23.8947	18.893	1.45952	119.353	32.1545	24.9998	41.8493	55.4128	47.1467	42.8142	299.168	37.7147	593.663	0	0.0309578	23.0136	182.764	334.001	67.384
10140	36.4105	40.0844	64.723	48.5551	116.508	222.225	30.7639	110.331	44.9848	82.513	81.5046	32.8795	94.9373	30.0644	33.1816	64.2999	162.356	77.0123	50.0566	86.9337	125.146	53.0633	53.4516	63.6683	110.273	52.0618	69.0434	38.4201	56.0192	50.1913	24.9919	58.6879	101.983	65.5618	67.5005	135.188	65.2845	77.6647	44.4058	102.293	136.523	41.7828	53.1303	182.379	75.1324	38.7063	104.192	104.877	114.645
81688	29.2062	33.9057	40.3305	51.3908	86.7603	72.5397	59.3585	59.2452	64.7549	50.1033	43.9682	46.902	70.4086	86.6054	91.8535	38.7751	40.7777	44.7336	58.9327	38.2965	110.239	51.171	49.1218	98.5399	80.9546	58.9659	56.1171	79.7313	73.5198	44.8532	66.6051	51.8185	90.0441	46.9547	29.844	45.7981	49.3769	48.3902	28.7086	64.4201	85.7794	179.264	148.269	52.5862	29.4552	92.6142	24.0504	48.2218	35.7672
7536	55.2112	54.5258	38.5891	62.2029	89.073	53.614	71.907	69.1016	90.246	42.3424	42.9239	97.7662	71.3578	105.112	110.122	53.0137	60.1451	47.7683	105.498	37.8346	89.5972	46.575	65.8968	79.2767	73.7302	52.029	73.9831	58.6199	58.236	37.1212	56.8386	36.8876	51.7393	62.5319	31.1005	52.4964	41.6412	59.4404	44.5121	62.3596	43.097	59.3494	86.8642	54.7949	56.4895	86.6567	32.5255	44.603	47.5542
10099	36.7079	46.78	180.068	30.3669	89.5001	68.2393	71.3742	40.7354	52.7869	128.729	168.143	39.606	52.0338	46.5104	64.9241	9.28619	8.44285	7.52426	90.7928	8.52319	54.8489	150.409	84.6381	36.9556	40.5366	68.2638	59.7128	35.3391	28.1547	164.003	35.7539	97.7485	65.9413	32.6437	179.24	58.5192	124.692	60.8384	105.825	53.7283	42.3193	62.0458	51.6769	154.075	39.037	66.4923	106.372	145.819	234.8
22820	44.7676	64.8834	77.5103	46.2061	73.7287	62.7343	67.4407	53.2038	67.0308	75.8529	69.2208	77.411	101.792	72.5186	73.0042	34.3032	47.7022	37.4066	59.5852	34.707	93.1948	69.4934	79.5381	56.7436	69.071	56.349	72.5098	51.6218	65.2952	77.2685	63.7277	57.662	64.0761	49.7194	64.4509	66.9366	70.987	57.1993	54.7613	75.1982	69.9891	64.9435	130.41	90.0425	42.2446	53.6087	72.7851	85.0724	123.778
79784	32.8887	46.8822	121.224	57.036	93.1997	68.968	50.9154	50.7271	60.4655	81.6099	106.767	46.2954	30.3266	43.6128	42.992	14.5962	18.4308	12.4252	43.9279	9.63413	81.955	107.997	75.728	64.9485	54.2261	53.3111	66.7241	26.236	41.0155	120.216	26.8302	55.5212	41.2858	72.6911	148.794	72.9701	97.1881	59.9825	91.0194	91.7646	15.9733	39.6005	19.6437	49.3788	58.4177	53.367	152.515	206.246	354.574
3308	81.5278	67.9281	24.7645	62.4101	56.3172	38.7683	114.366	66.6237	102.368	29.6639	27.9241	113.928	60.8542	97.5937	100.984	18.8435	17.3129	16.5922	98.8519	20.9672	54.7346	34.3508	83.225	38.7449	62.1139	92.0824	58.9946	125.317	67.2307	30.1982	92.0916	28.3689	104.328	45.2529	27.0669	31.3473	36.6486	35.7326	25.9755	41.6767	119.254	153.78	173.205	83.3036	114.735	126.092	15.542	35.1904	49.7099
10105	53.6342	73.2254	47.9226	83.4847	59.3646	57.3162	74.4273	56.1426	112.032	33.7806	27.9237	96.3179	35.6909	133.035	119.554	102.159	111.485	112.577	72.6	114.054	87.9162	32.8018	87.3512	78.4025	85.845	44.0654	79.9828	57.8838	50.3419	32.7256	90.4975	32.1913	49.3905	71.3128	37.6588	49.9933	40.3929	38.2699	51.9867	48.3066	47.9714	77.9697	31.9283	35.4701	48.2631	57.127	9.58261	19.4009	32.4376
2752	50.3029	55.3098	105.265	37.9474	78.6933	31.501	52.5201	39.5342	92.5373	99.6269	100.864	23.4888	75.5352	50.3322	59.643	141.082	180.858	268.938	65.554	67.8734	129.756	88.4295	62.9769	66.6804	89.6205	65.3473	95.7509	65.6042	118.403	72.2026	36.3992	55.931	51.0624	93.3641	81.0684	82.5465	95.2303	82.6167	89.561	67.7324	94.0944	77.0371	106.599	33.3286	44.096	63.8943	54.4664	41.7374	50.8089
92140	58.0307	62.1867	17.4996	37.3161	68.3953	44.181	81.8159	129.249	65.2681	28.2121	23.4945	88.9547	65.0047	129.686	144.697	21.7548	35.7585	22.8467	63.3056	21.4851	56.0521	27.1991	69.0409	68.0365	86.78	42.2783	48.3662	49.7085	57.7595	14.7656	41.2584	19.6403	103.944	35.973	13.8373	58.5431	29.5849	58.5521	14.4147	49.0354	129.475	66.365	124.924	72.8717	53.1403	99.3157	17.1487	39.1035	36.1834
4942	145.834	124.746	25.6561	83.1596	29.2496	21.2132	191.276	51.7161	165.127	34.4477	35.6591	178.961	29.1638	114.064	147.628	27.6119	55.6995	39.1735	145.15	35.5004	44.6961	30.4023	58.3039	26.812	31.2467	116.805	51.772	153.903	45.0229	18.1966	82.8795	49.1592	64.3253	36.2727	22.2994	44.6631	42.8974	31.2688	40.0182	48.9296	57.6034	76.3255	39.5341	59.9778	130.899	103.265	7.8464	14.9237	22.5633
5792	59.4515	88.8203	84.093	42.7452	83.7984	35.4672	50.0676	59.0085	57.7909	74.2346	78.1424	90.3065	41.8732	48.0731	65.7563	42.21	41.8227	28.5927	126.03	27.3946	56.1224	90.6395	49.1194	56.6898	36.7315	83.8075	52.3214	47.7311	53.1147	47.5947	42.5252	47.4819	54.795	34.5198	55.1144	49.1368	99.2962	59.8993	50.1534	53.6409	26.5013	66.364	78.1132	88.3157	53.9903	91.2113	85.6756	119.268	157.431
8669	55.2133	39.4053	19.7665	66.7541	89.6193	53.0874	61.3274	75.8083	84.0087	28.4667	25.929	95.7579	51.7079	145.968	154.173	26.8197	28.6743	22.7831	59.0585	22.2502	55.1376	24.1644	60.5355	94.1697	100.037	48.4385	64.6668	49.0723	41.8941	19.2217	43.0901	26.5909	83.4463	51.3871	16.0977	28.4822	31.6522	37.5266	21.1581	44.9247	71.7435	88.6304	144.114	79.5434	71.3742	101	16.4605	24.9741	30.22
1281	0.0121086	0.226915	98.624	298.488	121.174	79.0748	0.0150619	0	0	175.096	287.781	0.023723	194.164	0	0	64.929	24.1756	23.3739	0	29.9582	972.876	124.07	228.8	126.608	114.99	0	158.876	0	231.777	90.9899	0.0160042	102.753	0	175.625	69.8534	108.826	148.325	264.284	68.0022	199.896	0	0.182752	4.99585	0	0	0	0.140904	36.1702	0.0234315
8539	45.1811	64.9002	21.0097	23.0176	84.731	54.8377	102.874	95.9303	54.1427	26.4873	25.6046	56.8178	40.8904	122.909	129.881	20.5016	21.4294	21.2059	67.2746	17.8459	44.447	30.295	63.0103	66.8967	68.7664	72.0334	50.7854	81.9615	43.5376	18.7132	54.3968	25.6617	121.394	35.2741	18.9254	40.1358	27.1354	39.4733	18.6326	56.9405	56.4007	60.0817	94.5427	59.6969	32.5551	158.088	12.8345	28.2252	26.061
2058	69.3971	89.3279	15.3381	76.9734	62.5295	46.5015	81.3919	53.4744	111.001	22.6856	25.0176	118.589	82.4475	102.871	89.4698	12.9092	15.5374	10.9369	64.7891	13.8195	43.5379	26.8347	73.7861	67.7773	69.0825	75.0983	84.5739	71.6491	63.1375	16.505	75.5032	26.8385	76.5755	46.3308	15.1674	51.4367	28.7432	42.9814	21.5433	38.2723	128.596	124.13	117.32	91.4283	119.633	88.2017	33.6334	60.3751	59.4735
6337	20.5477	46.4739	151.602	50.9849	94.0818	33.6969	84.6569	17.6788	45.356	122.769	144.588	70.312	48.186	56.0674	52.8615	4.1446	0.799553	1.55079	41.5292	0.980938	39.5962	136.388	82.1081	46.0504	9.68013	116.135	61.884	27.4186	14.3858	174.953	56.4501	94.2267	39.696	7.29711	219.226	29.2194	105.427	39.3619	82.3909	82.5228	173.638	131.892	118.422	89.0077	92.3199	46.4055	96.2963	88.1313	125.547
51510	24.4999	54.966	79.0805	38.586	81.3824	69.3143	107.308	118.932	54.8383	74.9577	90.7609	35.5943	50.2156	73.0788	65.8401	24.8006	24.3848	24.7603	54.4104	32.2634	70.0062	83.0549	73.5324	82.9411	94.6169	81.595	58.9076	45.5144	56.9622	71.2166	55.3233	58.5416	71.4909	57.655	86.5962	54.0807	80.4783	64.4388	61.0352	61.3357	91.6558	118.939	113.509	126.46	97.9604	75.6006	62.6413	75.4763	65.3391
4143	0.4917	5.57378	0	0.140563	2.3448	1.53382	2.86354	4.18972	0.57806	0.0240703	0.024617	0.0218939	6.82181	0.165644	0.640003	1005.07	1195.79	1001.54	0.503449	636.903	0.471466	0.0508454	5.39471	14.5341	36.2955	4.17606	0.729062	1.97293	126.632	0	1.093	0.0253288	2.00887	138.546	0.167594	0.240066	0.0632207	0.125261	0	0.251118	0	0.126496	0	0	0.345142	2.2247	0	0	0.0432498
10331	37.4903	74.4005	147.661	47.1114	103.031	57.3542	89.7914	72.1392	64.221	101.828	124.59	73.3453	44.5345	75.9054	75.7872	1.84799	0.0486142	0.0465906	70.6437	0	56.212	93.6874	108.627	55.1466	61.8693	64.256	49.9621	34.6193	37.1234	91.7187	63.7637	66.0863	44.4033	61.7432	120.943	48.1578	54.798	47.8884	75.2137	50.5396	43.9894	78.3699	97.3978	137.4	55.4102	56.4937	83.0402	137.622	244.208
4670	48.5075	47.1604	40.7636	66.5575	75.1079	51.464	59.3338	75.5615	104.339	35.107	30.6943	111.858	58.7671	149.976	159.875	31.0777	38.0974	33.4753	72.9892	29.752	76.0842	38.4496	66.742	61.5464	73.2994	65.3561	77.6147	53.2054	49.4058	36.3147	92.6947	37.009	71.6757	57.685	34.626	50.1492	38.022	46.3529	45.9473	54.3366	58.1995	72.3907	86.4526	43.5364	39.8638	69.2539	20.9068	44.9143	52.2781
9052	31.4447	66.2746	50.202	55.4074	119.601	49.8792	117.598	67.8394	50.8128	44.6202	69.5698	41.0548	265.82	89.2038	63.856	0.167939	0.0795222	0	53.4867	0.121411	114.338	54.2962	50.3817	108.207	99.4724	98.9704	79.634	32.4152	28.8267	37.9983	52.8621	29.7886	18.2537	55.4492	72.1125	50.2844	40.2305	62.1028	45.5126	82.4303	310.691	36.925	54.3717	108.584	229.875	76.8992	106.112	169.081	234.311
5621	63.2928	40.4904	28.4345	17.9745	28.8916	5.57745	175.092	194.075	171.872	48.2572	24.2465	58.4591	27.6699	65.6571	59.9024	29.423	34.449	22.7496	121.711	29.7421	61.5517	35.3719	77.3422	15.7961	26.801	94.308	54.3206	183.928	54.9745	21.1816	86.179	23.0789	101.185	27.4226	19.8114	21.2698	37.8034	51.9116	25.7612	75.3067	95.3336	89.5012	282.263	68.6685	35.042	90.0921	18.9516	41.935	54.634
79022	79.5761	108.212	62.9804	73.2863	69.484	56.9534	61.9359	62.5193	118.264	80.1292	63.1284	89.0651	59.8904	57.0333	66.0285	8.60272	5.50454	11.9391	58.7676	7.37201	36.5682	74.1569	82.3342	29.6114	48.1534	166.482	105.648	73.173	45.9807	62.8422	84.3492	60.1661	73.2029	50.6213	69.8207	86.0701	59.0092	43.521	46.0004	72.4769	63.1172	83.8172	87.4146	69.596	35.6723	61.4939	21.21	27.0919	69.0952
10055	65.1078	62.9086	25.3927	50.829	63.7967	30.2634	73.0735	62.6558	215.265	22.8849	26.2935	113.642	30.6418	147.317	138.057	15.8603	10.6064	11.2698	78.9682	10.6363	45.1922	25.9109	56.9526	66.0787	64.3573	68.4942	50.4354	86.4016	26.6506	22.7966	76.2647	24.1639	68.6485	38.0938	21.9737	33.0093	24.0772	28.9086	25.3687	45.4582	40.927	159.897	73.0524	56.7333	50.8154	75.285	14.3276	33.2665	44.4564
81669	77.3306	42.0005	54.5462	78.1875	140.037	61.9423	71.7659	46.9998	37.2634	48.5849	54.5949	45.9847	53.907	44.8606	51.1516	72.0461	58.7394	65.0116	79.2682	56.92	112.156	52.4102	58.9293	78.6867	89.6116	74.2363	59.5256	58.1761	84.3039	52.4578	53.1338	52.5304	41.8251	74.8648	47.3822	59.1347	53.3149	59.4195	50.0296	75.4153	31.3777	85.5405	78.5979	53.4521	82.2194	88.8308	77.21	64.3743	65.4093
25849	19.2663	66.8349	239.482	23.224	143.162	53.8957	43.0604	196.31	106.002	311.733	241.221	30.1232	80.7757	20.611	48.0737	1.86858	0.688855	0.212962	21.0087	0.127224	29.0898	262.924	128.6	51.1532	61.9869	217.181	65.1094	101.568	27.4228	225.327	73.4493	118.639	56.7416	6.77044	257.348	88.8181	206.198	87.5575	87.5896	61.0573	32.8754	37.0585	7.61967	6.76353	11.3004	54.7053	10.6951	30.0273	83.6002
23196	29.8106	69.3445	44.8048	60.7954	76.9628	77.0182	71.1017	69.6333	71.1113	55.8636	46.8811	79.3868	35.6027	121.35	120.983	23.2526	30.2945	24.5095	46.0121	23.7188	56.4567	58.8589	106.77	79.3438	79.6826	49.9725	81.1229	37.3176	59.0049	37.3717	36.5871	36.5991	76.7614	59.1973	28.5861	61.7176	62.1099	72.6295	28.9448	57.6505	87.5438	53.1953	119.521	83.2338	73.9363	82.7741	26.9498	57.7931	65.9944
3172	54.9472	98.5104	78.2307	79.1174	86.882	80.1304	49.3641	79.2059	132.604	68.1666	90.2902	75.7166	82.8919	70.3108	73.5299	62.4449	79.8987	62.8185	31.3451	56.7998	58.8377	86.4573	68.7148	70.4784	103.813	19.8781	32.3569	55.72	67.6866	64.0309	33.994	45.2934	62.4909	130.062	85.4477	73.2394	77.1233	67.7733	50.7855	90.2926	0.356923	0	0.190398	35.9073	47.5468	70.5657	30.861	53.0932	91.6817
27290	1.89155	0.545347	129.749	16.972	3.17516	3.43417	8.47048	0.414723	2.71794	22.2728	666.276	0.61765	2.87918	11.4488	29.4584	0	0	0	21.1013	0	0.693941	93.9531	212.346	5.49312	3.26353	52.4055	140.545	0.96797	0.583094	41.4674	1.16672	2070.77	2.26689	0.560363	1.8912	14.407	6.06397	319.449	11.0747	177.391	0.840001	0.475811	9.22326	0.413179	521.46	0	0.733713	0.402662	2.0742
10056	73.4386	56.1081	17.689	23.3704	46.6387	35.1192	59.9565	128.49	130.567	17.0046	19.1704	142.849	28.3281	138.701	144.919	8.41442	9.6621	8.3371	74.0082	9.99921	35.4063	19.2966	58.318	59.9055	71.7786	69.122	71.8675	57.5929	49.8045	15.3741	91.5652	24.5518	72.4991	38.7617	15.1439	37.1941	21.0157	45.4666	25.308	36.2235	81.654	100.355	128.178	56.1453	36.2276	57.1737	14.8413	24.9349	24.4669
2335	1.85757	4.23636	13.6941	24.9048	96.6153	73.5774	8.54348	5.25541	0.239537	37.2411	68.6824	0.293947	257.82	11.9845	3.81177	352.713	477.699	618.352	10.9053	338.394	592.767	46.6692	64.9936	124.643	143.019	37.1021	196.424	19.816	325.873	10.5267	1.3598	32.4948	0.820544	202.721	10.0124	7.28806	44.3261	77.0023	13.2315	15.1985	3.06963	2.07573	20.0446	2.35652	1.37708	7.79585	5.04928	128.621	11.3369
10553	25.9179	71.8755	66.3417	26.8888	49.2473	70.5342	82.9278	111.905	71.1777	56.6514	50.1113	81.5974	53.8926	69.3832	77.9456	26.2133	21.1565	24.032	44.7376	24.4088	48.7317	61.0082	94.3329	73.9913	69.8223	85.3	56.3953	67.7866	55.1269	71.0006	68.123	52.9302	104.994	60.752	95.0368	55.7702	71.2698	59.9536	59.8769	64.7678	103.901	57.6301	71.1678	124.241	30.128	41.483	26.7974	33.5649	96.6566
396	35.4829	57.0881	105.491	69.395	103.879	70.713	57.0359	59.7022	78.7431	70.8292	76.4432	70.9092	74.2173	68.2183	66.836	51.2226	41.2303	36.8552	82.0486	31.2831	113.186	67.9579	101.763	42.0755	84.5138	66.215	84.6704	34.7456	51.4063	84.8651	79.1907	49.9028	55.0273	66.6973	89.5073	55.0931	60.3904	58.6561	68.9835	67.3824	34.5361	59.5455	85.4584	67.6711	56.3254	55.186	60.0678	86.5405	166.079
81671	100.216	46.5676	62.0116	69.2218	106.99	114.025	98.2111	104.182	43.7787	67.0898	112.797	63.874	179.437	30.8	27.3536	32.8287	20.0399	23.3755	114.525	16.576	122.614	58.3666	145.415	39.6821	49.8252	63.002	106.401	32.1133	91.5681	91.8085	87.5063	105.518	54.6272	50.3579	82.6975	92.1873	64.5445	70.6015	88.4295	74.3606	122.208	87.5364	98.3106	96.4092	79.8183	60.597	57.2959	56.373	51.9088
54915	65.4575	34.2143	23.8625	72.3726	65.0037	56.3631	82.4176	104.433	130.313	21.5793	30.4899	78.7573	67.0703	118.181	122.94	20.7277	22.8399	19.1611	135.549	16.9181	90.1213	24.0989	59.2696	66.1924	109.659	45.7965	35.7503	100.906	49.1361	17.7447	73.3742	23.2171	81.2907	38.783	17.9225	56.0621	23.4981	51.668	21.9415	67.5672	65.6952	94.4099	63.16	38.7606	91.8667	82.451	16.9786	24.3317	31.5219
51567	31.0941	21.9873	237.996	27.4316	76.585	85.8737	24.7314	64.5511	45.1401	215.132	198.415	30.5906	60.6138	44.0274	47.0644	15.762	16.4779	21.0097	24.5412	17.954	42.4338	272.176	62.2199	91.4611	113.677	28.6201	79.6655	29.578	63.516	189.008	31.9728	111.295	49.3861	32.4621	230.821	61.2478	197.444	100.601	115.029	76.6978	51.2463	57.6522	46.6711	50.3263	11.249	36.7683	26.5614	42.3379	95.5117
977	25.9059	50.1445	91.1196	50.8666	76.1965	76.6748	72.9675	65.8443	61.6285	58.5514	84.7472	58.5297	62.5379	71.3591	66.2193	28.5327	26.2184	23.1125	62.8093	19.3532	92.888	56.6717	71.637	67.8009	53.3859	52.9951	50.5985	37.5095	36.2493	77.0746	59.4847	80.4809	56.7845	54.9685	72.9709	40.3066	58.3211	58.1461	63.3404	66.6381	48.3027	61.7541	82.0465	33.9661	32.9695	37.5012	82.2249	106.995	185.083
5340	0	0	0	0.0162594	1.93479	2.52053	0	0	0	0	0	0.0379884	6.35324	0	0	844.609	1142.23	1165.96	0	741.67	0.142269	0	0	24.253	44.0921	0	0.0843335	0	192.345	0	0	0	0.0193645	189.174	0	0.025245	0	0	0	0	0	0.0243872	0	0	0	0	0	0	0
51150	39.7909	57.36	101.463	51.3058	80.0615	40.3117	49.9101	52.875	59.2134	59.848	63.2521	57.3361	33.0418	58.9292	71.3728	64.5782	62.5226	55.6855	59.7676	48.5263	83.5425	71.0794	65.2109	51.0054	71.704	58.2541	58.1771	36.4318	48.0493	89.2328	89.5833	58.1738	37.2027	53.6992	106.441	50.2274	68.0434	50.805	96.4951	66.9832	49.9896	78.5055	75.6091	68.143	43.6635	53.0534	96.9479	103.429	187.043
6429	37.1625	44.0036	71.2237	80.1672	108.125	60.2922	66.1659	59.2181	49.5424	53.751	52.3064	80.7886	60.263	52.1639	49.4726	54.9938	67.2402	55.3778	56.748	62.8163	67.7504	65.1653	66.1156	43.6501	48.243	63.565	79.6442	37.5197	62.4124	60.1236	70.6218	50.696	51.7943	61.1505	56.9551	59.1468	57.9145	59.2737	55.6338	72.4449	48.9189	96.8257	131.211	73.168	66.8073	84.163	79.7145	67.8244	71.7514
51593	48.9113	48.7929	39.8935	77.4396	71.738	71.9213	57.5542	58.4963	91.0722	36.9759	36.0536	91.5123	44.3032	101.749	104.6	37.7186	45.4954	35.587	71.4955	32.078	74.9142	32.4081	55.5317	51.7913	56.8478	76.6129	81.0941	46.5223	45.7147	38.9198	66.5479	31.718	63.6308	59.8015	33.5854	42.2842	35.974	41.6877	45.2271	51.4209	37.8972	124.119	81.1428	51.6232	46.7427	60.3922	24.2016	37.0502	47.881
54918	31.9944	67.7808	34.216	27.4558	68.3349	22.9633	79.2939	92.9603	99.9738	31.3374	31.5346	78.8481	37.6385	183.798	122.803	25.374	26.286	35.4192	76.9167	35.0626	36.4572	35.8828	54.1838	64.021	49.5742	120.861	55.2109	101.97	50.9553	29.2264	73.0155	28.0411	59.0151	29.2318	23.4494	38.4317	30.2641	46.881	13.1589	39.4546	29.1922	56.8347	59.5116	105.963	105.145	123.254	21.2686	41.533	51.154
406972	35.3449	186.82	11.4825	65.205	176.342	68.0202	117.242	131.74	99.8806	87.5506	54.5021	17.3119	121.757	74.2205	67.4746	0	0	0	109.947	0	63.7534	60.3062	23.558	65.9847	132.635	51.239	32.0266	116.06	132.562	28.1558	60.7311	48.0668	134.135	71.5503	10.307	50.6197	88.3148	176.961	25.4136	95.3102	0	0	22.0953	0	107.142	452.167	24.6779	28.2151	60.4169
10956	49.0936	53.2214	106.984	57.2159	84.3638	40.3219	70.5942	52.4985	60.684	79.9358	79.2033	87.775	60.4327	44.3433	52.7816	101.833	95.9769	78.8741	80.5308	81.1055	81.1564	91.8315	84.1779	49.9166	47.7328	109.661	76.1254	60.2149	50.6097	98.0078	58.0135	79.0884	34.5612	80.4232	116.43	61.8514	86.1785	52.2033	120.259	85.8506	77.292	90.2116	69.4191	86.3091	45.1983	60.8899	41.4402	67.9367	125.259
7332	70.4167	48.2915	50.7409	57.003	34.0261	42.8591	73.3184	90.2448	118.811	48.1819	46.1285	92.4923	48.1319	83.0126	76.9478	30.7534	28.796	25.3348	70.5308	22.6608	70.614	47.8581	71.3245	49.9107	47.1303	92.5532	76.2865	91.0762	48.0902	50.7157	106.164	41.0089	77.2561	48.73	53.1195	46.4975	46.3773	49.1837	45.2916	61.2762	52.3882	94.0919	127.223	65.337	59.6377	42.5136	27.4806	39.5903	55.7615
51474	32.9651	40.1054	109.663	43.1067	37.4016	41.5556	66.8268	81.8153	29.6959	112.694	109.344	62.6281	25.9331	54.2335	50.4107	9.32197	5.18843	6.63561	31.9921	6.3872	41.9089	141.91	61.0672	46.1869	41.9133	182.471	129.593	61.1139	31.2504	90.9045	24.6412	76.182	118.773	33.6484	81.2715	70.0522	132.171	72.6719	63.0814	65.9949	29.8291	58.8174	57.4155	253.365	82.4027	28.4557	73.0749	109.472	164.341
955	47.653	158.946	54.9445	25.6466	97.2376	121.156	72.4483	118.329	112.963	48.7365	59.9895	56.9024	42.5291	21.4853	24.3831	20.1737	17.0301	13.3226	48.5244	11.5657	110.257	50.1011	85.197	24.3264	26.8447	39.9	38.7013	63.2022	73.4959	54.7873	91.0793	55.7235	67.7216	151.925	50.8675	121.213	54.1499	87.6006	52.9311	80.0862	23.6936	33.4138	37.2223	34.0881	18.2497	31.4245	62.6406	62.8073	96.3033
381	47.1644	79.0454	71.6814	62.8732	67.7016	65.3498	54.6107	40.3727	85.9475	44.2436	45.0543	56.09	55.5641	68.3589	67.0304	41.5974	25.5888	35.6968	65.6736	24.9879	61.7326	46.9299	58.8005	57.6715	55.6688	94.4307	79.1782	63.497	45.5873	65.6056	88.9049	45.6076	62.4	62.3527	64.894	65.9832	48.6893	35.1785	69.4765	63.1454	41.1066	63.367	43.0687	45.9994	38.3456	47.5847	60.0131	49.262	82.3974
11112	67.1346	131.527	19.4753	47.8262	42.5104	40.4136	62.4442	70.4635	64.7861	24.1262	30.3832	51.5754	39.2066	108.34	105.836	91.6354	89.4697	92.6217	50.1533	74.6587	39.0408	22.5741	77.0223	65.6155	79.9348	52.4391	52.2298	65.0402	56.9088	21.9574	60.6259	25.0657	64.4053	67.6792	20.2768	51.7578	26.8634	47.594	29.9209	49.5026	77.5679	60.2133	44.4093	32.0471	76.5716	31.586	20.202	30.6078	38.8502
10528	113.349	57.769	12.8482	33.0154	38.4689	62.7435	96.4294	140.237	206.622	13.3937	18.2078	125.209	24.2161	86.2547	67.8121	9.40515	12.2678	9.8109	103.688	9.08818	89.2738	12.1824	69.129	30.4478	37.6418	49.4896	48.7579	88.4061	57.1757	15.4664	152.36	22.249	98.7814	36.9102	10.5782	28.6142	14.0671	51.7183	22.0097	70.0206	32.4395	32.2537	78.5942	25.1797	27.4995	54.8262	9.35162	17.8553	22.4546
1345	19.4209	23.8469	85.1639	49.1947	87.2944	50.9551	70.3319	187.366	92.7612	57.9963	46.3665	108.509	66.4897	92.651	119.998	37.026	43.6719	41.1896	99.8457	42.6962	69.0279	64.192	64.6192	83.4434	87.9219	69.4972	52.4711	79.4241	53.4412	76.625	130.55	61.943	95.7417	42.6322	90.4637	75.4621	68.8973	72.2412	111.817	55.7306	73.9558	66.6308	66.8912	62.443	45.6925	57.1378	9.04606	7.3007	13.976
7153	90.5816	71.4386	5.58339	83.188	43.5326	41.1996	76.4979	91.0979	170.049	7.00952	11.5998	101.698	48.0202	88.9257	94.269	0.340305	0.104267	1.03258	92.3937	1.25363	35.3698	12.1252	79.0328	45.6248	96.389	23.5265	52.8965	33.3556	193.091	2.59644	240.413	8.95864	71.494	31.3511	1.34502	31.0891	5.23685	45.7257	3.75065	43.4307	131.814	176.257	238.62	52.5788	58.828	60.9253	6.29162	13.5618	4.38834
3697	0	0.0261632	0.0505393	0	3.42741	4.13207	0	0	0	0.0390931	0.039981	0	6.67384	0	0	928.417	1143.4	890.197	0	820.286	0.482735	0.0825789	0.0259221	17.5909	45.6086	0	0.197347	0	138.164	0.0346991	0.0239887	0	0	222.811	0.181462	0.0177226	0	0	0	0	0	0	0	0	0.0155709	0	0	0	0
8644	20.6948	110.716	42.2244	30.7903	15.9813	8.32308	44.4806	63.8028	131.25	27.4941	20.4009	77.3833	15.1648	11.5737	24.8864	52.9283	46.218	52.5787	13.8958	51.1511	8.45237	53.7115	33.7724	29.8295	30.9961	58.9987	57.2106	81.7432	43.618	41.4864	161.078	37.7546	143.128	65.5449	54.0355	21.534	54.2367	22.9127	83.5497	22.2146	220.196	77.8805	41.9349	143.296	84.936	15.3654	81.2213	84.8125	164.532
338440	39.555	84.0072	58.8648	100.744	122.315	208.189	49.1531	45.8385	76.9397	37.3909	61.0701	100.299	77.7251	40.1528	50.8035	1.86837	1.06329	0.915396	51.6071	1.05244	72.9708	47.2902	96.5926	86.4866	93.9431	31.097	38.0398	40.5241	71.0424	53.472	60.3064	38.5477	64.7285	132.019	56.8903	98.9419	43.6727	60.1091	56.0721	81.8842	3.23049	4.83791	6.77774	15.5854	59.583	58.4517	65.3404	37.9716	81.8142
430	29.1233	143.022	2.35603	70.9678	129.691	82.9983	43.7601	100.1	103.786	3.0214	29.7721	127.595	99.0508	121.866	123.624	1.11322	1.0872	0.636746	78.3128	1.31409	86.0543	5.72381	90.632	88.6764	81.133	65.1298	42.9489	73.7763	42.4859	3.49059	152.265	12.667	43.1609	46.2384	3.45051	51.7453	4.66065	47.5189	5.76334	97.8162	0.0741577	1.34419	0.501081	0	38.1278	68.4079	0.362736	0.284385	2.36975
693232	74.7398	42.1054	38.2751	111.299	68.4974	147.858	56.6365	43.7922	104.924	38.8585	57.7193	62.2746	90.8456	71.6283	69.9161	75.1656	97.8786	31.2681	113.343	36.025	162.31	42.0189	40.4902	85.5358	112.276	26.2916	62.5854	52.7544	52.9644	27.1	53.3668	31.1544	38.608	75.0769	57.9769	72.9816	46.1709	72.2205	27.7961	61.7752	34.335	53.4841	48.3334	30.9626	78.8613	33.4995	30.9902	30.1745	25.7674
56005	41.0883	95.4345	51.3224	47.1692	88.2075	38.7085	71.1017	70.5551	73.5873	32.3413	45.4184	72.4113	47.6622	68.8451	70.4439	51.2196	72.9298	46.5108	75.5206	53.2812	83.1675	40.8111	63.7385	52.1473	66.9688	72.8335	85.5596	44.3916	43.8613	42.425	109.524	54.9751	48.3727	68.2868	49.2624	56.7271	41.0125	38.7839	65.2	43.3494	168.851	56.6541	73.8309	80.5987	43.1777	45.4925	126.167	157.016	251.133
6192	0	59.0509	84.895	212.349	0	0	0	0	0	0	0	0	11.6747	213.997	224.715	90.3404	0	0	1.80815	72.0675	29.3249	0	0	174.437	208.979	0	0	155.179	0	93.6333	0	113.881	0	125.596	97.7694	16.2479	101.21	37.3832	168.232	57.7156	269.79	0	0	0	249.894	0	19.9954	12.7908	0
25994	52.1909	41.0245	173.232	40.8128	62.6754	24.1356	60.3885	59.4275	58.5791	146.937	80.3161	54.6951	28.5775	80.6456	72.351	49.6959	40.0029	37.7617	42.3831	41.7531	32.6041	140.182	56.3985	61.1262	57.6593	112.698	59.3726	45.164	46.2925	134.61	71.8454	82.2476	35.7729	34.8609	236.661	23.5104	125.417	52.9818	101.503	43.4823	57.8058	45.9804	45.9846	68.8857	56.899	61.2874	77.4632	80.4958	150.397
22802	0.0478512	0	797.548	0.0601887	0.234276	0.130313	0.119045	0.43277	0.0687568	652.168	258.201	0	0	0.0886608	0.036059	0	0	0	0	0.148638	0.0219436	654.327	184.151	0.0744437	0	0.154154	0.754443	0.0918266	0.221261	942.628	0.158115	32.5101	0	0	803.959	1.05132	293.145	19.0677	487.481	17.8766	0.0398434	0.0902757	0.08974	0.195981	0	0.147311	4.9001	6.14996	34.6778
6612	40.8735	63.0982	42.1558	47.1213	49.49	32.0615	51.6314	69.3957	76.9051	40.7035	35.7762	81.4392	35.9852	175.571	104.414	28.1576	28.5385	21.9354	62.5589	27.0055	78.1314	36.5693	48.3318	52.9276	44.8432	57.6199	49.0716	60.4397	60.3934	37.0808	110.441	36.4342	61.9536	33.625	45.3856	44.1272	42.396	37.5589	39.3018	41.7525	43.8362	187.027	163.442	74.8246	50.8642	47.1166	24.8004	42.9905	58.2113
9334	73.1799	53.9039	28.5969	59.5785	48.2027	45.5849	134.371	86.7336	122.091	40.234	42.5521	69.4796	51.3991	98.7323	91.9975	11.4611	9.99692	8.17318	182.266	11.1216	90.4247	32.7003	48.8421	61.8694	77.2244	46.8688	39.0641	116.569	41.0525	21.1532	45.7533	19.8723	72.9708	21.8345	16.7418	46.0301	38.9302	45.164	15.3117	50.5308	24.6933	181.983	181.657	91.189	113.159	173.616	19.8768	36.0825	41.9765
51186	81.4933	45.016	61.8129	30.2876	63.6818	33.4433	110.543	113.218	73.6315	61.5902	60.7513	20.5657	95.5778	52.0046	65.6633	23.5138	11.2269	10.4662	87.8982	15.193	70.1875	46.7337	67.4927	81.3604	63.68	252.957	115.284	124.088	39.2014	33.5198	37.6941	54.6623	100.55	46.5899	29.9994	66.3502	79.6062	72.1151	75.5916	79.389	104.885	94.6886	150.998	47.2144	38.5403	71.2716	19.7894	27.151	31.598
3273	0	0	0	0	1.91476	0.976307	0.0202701	0	0.0936593	0	0	0.015963	4.05347	0	0	1163.47	478.875	1298.45	0	722.318	0.0149456	0	0	11.4842	29.0779	0	0.0354375	0	214.168	0	0	0	0	253.37	0	0	0	0	0	0	0.0814108	0	0	0.0266962	0	0	0.0189626	0	0
54894	24.0107	79.5529	8.79741	101.455	137.53	77.7718	132.686	91.4879	105.16	12.0951	27.245	77.5162	211.625	55.7883	73.3516	3.19348	4.42675	6.45658	138.07	4.71052	75.2365	14.1871	99.8663	69.4601	57.3189	127.142	80.1396	138.855	67.817	8.38259	86.521	14.5207	101.371	91.5908	8.43239	84.9201	13.8634	60.4539	10.7682	67.4629	7.70422	20.8352	6.12073	11.4137	109.926	165.381	21.7386	14.0004	18.3621
55608	74.9708	174.512	49.1965	76.0906	240.866	93.185	61.5566	30.0474	106.894	44.0691	69.994	78.8411	102.731	41.492	33.7501	22.9302	23.9755	21.3094	56.1837	32.3661	95.5317	47.7992	66.9102	64.2221	52.6688	59.5358	88.4758	67.2407	121.459	45.6121	98.2785	46.1069	36.7956	138.811	37.5868	66.8536	49.6682	55.6517	44.1382	58.993	15.4707	19.0609	34.9128	66.7109	59.9774	147.004	39.8138	47.9588	45.9224
1514	9.27194	13.0644	44.115	10.3911	38.0321	24.2631	31.3918	25.5065	15.5265	40.8435	52.3675	5.5316	49.0076	17.8899	19.3325	126.296	150.961	125.42	35.2768	235.226	159.623	37.508	34.0525	38.5019	80.8275	15.1595	146.11	14.4038	62.8589	54.579	16.2632	27.8098	32.3745	65.21	37.2464	42.41	55.8562	38.5632	58.9153	27.65	2001.13	38.2071	99.6902	38.0888	16.7465	22.0339	0.648992	72.569	13.8951
53841	4.98279	9.60786	349.842	13.2582	42.2972	107.328	23.1238	29.4829	16.6754	165.255	256.609	17.1465	25.6141	3.31417	3.94741	184.017	144.209	107.343	1.85012	98.1584	16.9911	251.588	92.0908	25.6409	24.11	8.84927	29.9378	2.12489	35.873	331.996	8.64044	168.755	13.3976	76.0143	406.639	28.6528	205.366	75.3048	258.893	63.3064	0.39007	0.92398	0.239608	26.4428	2.99604	9.39607	115.05	102.637	273.795
10652	31.2132	74.3076	36.8606	38.3655	47.3344	42.7015	63.4561	88.7147	89.1885	35.8441	39.4027	61.1745	47.7476	110.514	118.964	11.9227	8.50954	10.4978	58.0607	7.49804	50.3992	35.7828	53.5091	63.65	76.3173	86.3992	57.0657	80.4052	34.2561	36.3238	73.2186	36.2305	88.0182	38.8853	38.4532	43.47	37.9787	41.0716	30.8158	44.5441	77.6914	141.614	83.4042	66.4432	50.026	69.0602	21.2547	34.5604	60.8532
9933	44.8155	48.9245	10.3076	48.0546	48.1998	48.4203	71.9283	130.655	107.821	15.5196	12.9527	82.7882	43.9691	242.617	169.982	11.7574	8.76047	8.3562	69.7542	9.88938	47.7253	14.7628	64.0512	135.318	110.266	50.4475	65.8563	41.5487	36.1105	9.698	63.8645	15.1226	79.7774	48.6019	10.5469	46.2602	16.8478	47.5017	20.7477	45.7666	45.0021	22.9333	109.015	43.3728	59.5673	69.5612	7.79953	15.2245	14.7683
9777	73.5161	135.023	30.3232	71.379	75.7163	65.6323	86.6921	96.245	112.375	37.086	37.4419	74.0898	56.6441	85.5606	108.434	15.6578	26.5451	18.6297	68.0015	13.3884	44.9088	31.9109	69.869	59.6618	98.9724	33.5846	30.968	97.9682	53.2872	26.963	57.9747	29.0314	82.8656	55.4059	23.1456	80.9032	34.3572	54.3898	21.0489	60.081	25.3375	62.8107	37.0744	32.5111	83.4023	90.4441	24.9007	34.6015	36.1329
9538	36.6926	60.1446	42.7287	58.8649	68.5765	35.7534	56.1374	92.2392	92.3573	33.5008	29.896	44.3225	37.1571	127.124	138.094	68.0855	102.838	79.8764	72.501	65.1604	60.6307	32.72	61.5103	53.6582	73.7545	59.5885	57.1367	41.7528	50.8387	30.6881	99.6605	32.4678	60.6963	53.9381	29.1134	48.5271	31.7668	44.0647	35.9633	66.1765	23.9708	73.2035	118.152	51.8338	44.7433	78.1842	16.2916	38.7832	53.9598
5105	6.32535	8.47316	97.3632	7.66718	42.2443	184.524	4.00178	108.11	0.156404	55.8004	51.6994	2.61831	11.8448	0.268908	3.79138	353.252	577.892	178.958	0.642166	300.433	19.5449	122.631	7.46227	89.5811	111.225	3.37024	21.5145	1.14498	43.8815	209.259	1.43869	153.524	19.3317	140.324	386.298	78.0277	197.876	74.4798	217.818	41.4462	0.362534	0	0	25.738	1.17249	0.186164	28.3307	5.05905	6.23716
1027	39.3727	69.4875	39.6231	140.491	120.905	68.2654	80.982	35.0253	100.965	44.078	42.9464	48.341	172.789	100.132	157.016	26.8162	43.6541	28.8702	90.9651	30.4387	71.6302	46.1206	115.611	127.939	109.603	45.8402	64.0578	49.1698	55.0332	30.121	40.6392	40.1316	31.5127	82.0043	40.0767	51.0233	47.7607	57.945	31.1454	91.1793	80.8601	56.6235	28.3363	18.9375	91.6707	149.962	22.9767	22.5774	19.5586
211	28	54.0986	66.921	26.5474	46.1274	36.3461	57.4422	72.9409	53.3635	57.5435	40.9052	56.0041	27.9024	76.4035	72.6363	205.478	230.736	225.655	59.8592	104.956	48.1099	49.8641	45.7504	49.834	56.4307	68.1496	71.7468	47.013	65.8129	50.2364	46.0777	36.5229	52.2243	40.6073	53.6485	44.2986	56.5273	36.6707	42.8404	50.643	48.0365	44.4806	35.3124	63.5058	60.9891	39.1114	62.2516	67.1851	110.884
8636	29.9072	76.4768	55.3258	51.473	59.3886	82.3958	64.2577	65.4572	76.8312	37.9904	50.2175	62.4183	33.3419	80.3431	84.4746	37.1426	33.0005	25.7364	39.0345	29.7755	68.1588	55.9845	64.6201	78.7392	64.68	57.2691	51.47	36.0317	38.2526	62.2427	126.604	41.5567	61.1983	79.0988	63.8634	40.0955	44.2708	43.2908	77.3364	43.7074	56.1899	39.4565	54.5191	57.5615	40.3113	37.3432	63.3578	68.6734	125.056
1173	51.3453	42.9948	57.1229	40.5474	50.5749	50.2458	49.9561	56.1449	97.5726	49.4521	52.065	76.0663	48.2602	50.4109	102.238	46.3836	49.298	35.457	60.5999	36.8161	100.848	52.6249	50.3504	33.5866	57.2182	87.1461	60.4493	50.0257	52.225	54.5854	69.7666	40.7378	59.4348	59.0247	63.2377	46.2768	57.5608	50.2251	55.6791	66.5161	51.3148	147.641	206.537	79.1738	43.6932	63.6506	48.6305	66.1951	104.124
119467	65.0752	73.3748	122.799	56.37	114.463	55.2129	113.985	40.2606	101.427	138.472	117.173	121.884	51.9609	24.5393	46.2871	19.7981	32.0436	24.3817	38.8178	17.0118	42.022	115.145	160.121	29.5143	23.5297	68.6119	70.0583	97.3574	48.5507	168.417	70.3042	110.42	84.294	60.0191	151.384	53.4779	111.681	56.2518	121.663	52.0423	0	0	0	146.721	33.903	81.4713	27.408	54.4055	134.794
1045	44.3169	67.2302	83.7651	76.2788	147.298	155.745	31.1842	56.6212	67.5021	69.2758	51.7872	50.488	75.9992	64.9114	42.8189	0.156302	0	0	8.46645	0	53.9313	86.4815	84.9847	91.5743	62.0318	72.512	95.7008	68.9057	43.5742	89.2598	129.367	44.5549	63.4512	73.823	164.382	71.1732	100.06	62.7271	97.3818	81.7824	0.333188	0.0754926	1.53841	5.11332	20.1517	36.7306	14.2953	14.5342	56.1397
83451	41.9744	70.168	54.1771	94.0369	48.7866	126.181	60.1001	45.7381	62.4351	40.7041	48.8114	80.4357	35.6758	56.5432	58.7538	12.6097	11.6797	7.86825	63.3039	10.744	69.0967	52.3351	69.2125	57.0612	58.1841	111.369	117.725	44.5727	46.9807	58.2059	88.5275	44.0163	45.8775	47.3907	63.31	68.2881	50.8049	35.943	95.2039	67.1592	21.66	82.1794	18.7168	59.911	57.5862	19.9282	67.0404	53.4965	93.3566
56270	31.6661	66.0887	34.7523	36.5797	91.1643	70.2826	29.5133	91.3158	58.7159	31.8717	34.5703	51.5934	90.2067	38.9567	51.9359	22.0458	20.5911	19.6431	133.969	17.539	89.4136	34.8807	37.7114	47.0181	75.6242	88.9238	90.4595	42.0307	37.5027	29.4913	44.9313	31.5062	77.6781	38.7653	26.9461	60.5691	34.2484	50.6057	25.1481	92.1133	69.019	98.8362	94.6254	138.123	36.1561	61.0714	146.312	90.4815	53.6628
6048	52.0173	81.5447	82.2687	55.0378	64.7332	69.0944	33.2667	59.0579	80.8794	55.7949	62.7684	39.6399	51.3189	52.0166	68.6895	94.5085	104.36	75.6259	83.4693	66.654	74.8049	70.636	41.6964	50.6462	36.1463	42.8522	34.256	56.0683	46.8317	77.0294	96.7902	53.3962	64.2898	53.302	92.9206	40.0606	60.5985	36.4119	84.4603	48.3766	22.035	93.1164	58.4268	35.0964	32.9145	51.2954	54.8281	54.7695	111.091
6696	0	0.153665	2.86939	0.983272	494.212	83.5288	0.0883989	0	0	13.7381	52.0913	0.0348077	263.752	0	0	32.9772	2.69894	4.29559	0.743228	2.37304	429.493	3.55677	5.68395	71.7528	87.8201	0	1505.88	1.31829	210.361	3.29475	0.0469645	7.04699	0	331.53	5.28451	12.0051	1.40714	35.8059	7.11712	22.1975	35.0895	0	13.5275	54.137	0	0	0.0413484	0.17019	0
1611	17.4954	44.3567	50.5627	30.1236	108.293	36.5927	36.0779	102.205	79.8595	47.277	52.567	86.0047	75.574	56.7854	80.2132	49.2648	47.9595	37.67	34.3877	34.9853	62.3616	52.8081	59.0176	45.3128	46.4528	94.7403	57.9243	46.1463	42.5102	53.9258	67.6536	55.0601	44.4778	55.9366	50.9371	93.3503	48.2741	62.5725	40.1884	131.261	78.8245	221.465	116.518	104.719	26.5038	73.3243	46.086	53.3185	93.8272
79983	76.6172	45.7071	52.4964	46.8083	95.0916	91.0867	104.497	71.1901	86.0311	88.3125	101.321	83.2951	47.2031	57.9142	60.6823	0.639639	0	0.266083	25.294	0.0953751	30.8266	103.286	149.744	74.6448	53.8488	101.651	130.762	56.0671	82.156	38.2539	25.3776	46.7432	102.05	52.4535	44.5128	126.164	63.7204	67.8002	27.9745	73.1826	14.1806	5.59955	11.3246	70.5896	42.7967	71.3549	21.2234	60.6226	111.722
101929876	644.746	202.038	67.6069	116.388	41.7994	18.8646	30.2534	43.0644	72.8823	47.7239	55.0257	124.114	23.7177	75.1058	81.5628	55.309	22.2801	27.5323	38.3128	12.1958	38.1896	31.6722	36.9798	75.8728	72.0055	53.7384	49.568	76.783	33.6922	65.0004	87.7984	40.5985	20.22	69.0328	74.5309	40.3279	31.6369	20.5533	119.547	46.8321	65.1005	31.6305	42.3483	28.9968	73.4124	30.9686	14.4226	18.4325	27.8033
10670	31.4004	62.1737	46.6816	40.9326	54.7417	69.541	98.3259	150.038	81.4378	45.5556	36.6434	45.8599	43.7207	72.7973	81.5859	38.5998	47.8701	37.714	113.738	32.0826	55.1707	44.809	63.009	55.6332	60.0412	91.9611	44.8091	61.7515	45.5181	37.2103	81.702	35.2913	74.7182	57.966	41.4486	36.1859	40.8872	51.3697	35.5854	47.002	44.9445	54.8335	89.4518	81.712	59.5332	67.7468	26.9971	55.2701	81.453
9603	31.3854	109.96	5.78315	51.0985	107.165	52.4777	149.281	129.965	114.012	8.34055	18.1075	102.179	85.2731	71.7463	109.435	6.48977	2.2904	5.24797	63.646	3.97922	54.3309	8.4559	68.6946	129.451	121.737	104.516	59.769	121.302	41.7333	7.62573	73.961	8.07272	86.0079	45.4539	3.59011	44.369	5.27072	50.2787	6.01098	56.9192	11.4423	36.7645	51.1795	38.0304	72.8856	91.462	6.18867	7.5922	4.90156
55571	50.0572	59.5282	33.5903	47.809	75.4049	60.8164	66.8325	63.2316	99.8721	32.327	31.8875	96.8246	35.3944	92.5837	91.7715	15.3553	13.4908	9.85085	71.3008	11.6319	49.8201	31.5505	60.2478	67.3755	60.9048	56.9799	53.1417	65.2139	36.1359	25.8637	67.3356	25.6302	81.6837	35.7357	22.5674	31.4784	34.08	35.0391	21.4821	45.001	61.9657	78.9679	73.5584	76.6235	65.9034	74.3628	32.7936	43.386	47.6026
6697	35.6076	65.3068	72.4641	34.3447	61.8913	64.7683	55.9376	45.4492	124.588	42.0692	43.393	67.8515	40.2444	89.929	106.575	73.0471	56.3841	45.1275	62.3127	47.1678	62.2494	63.2582	71.7881	47.3336	56.0267	55.0217	42.2925	42.9877	26.7971	62.3766	50.8934	45.3423	63.8596	55.2192	63.5831	36.4568	53.8288	35.9151	72.8065	57.4133	39.9957	40.1591	21.4235	111.1	59.4717	75.1951	16.9892	32.8286	105.244
991	38.2412	34.3007	12.2826	57.7211	31.7563	30.6366	65.4885	92.6943	111.409	7.10382	5.12573	92.1656	26.7455	230.11	204.313	0.126453	0	0.578633	60.5526	0.377101	54.4472	14.2234	53.462	77.7503	89.0186	25.8123	65.0339	28.9916	32.2464	6.03457	168.962	11.0065	43.2227	24.5157	5.81603	17.4261	5.03656	23.6322	8.79126	39.5567	58.292	74.4359	204.604	26.9158	46.0353	30.231	15.163	21.0621	12.1377
51552	26.1939	38.2291	41.6722	41.9375	64.0882	60.6156	89.3822	71.3678	67.6212	58.2775	42.6748	50.8495	32.0984	145.138	99.0262	40.2074	43.6113	45.856	51.7337	45.5929	38.9797	53.5308	67.1325	96.347	70.1202	73.952	65.0474	39.4677	53.0136	37.0003	40.8767	34.6361	79.1104	49.0737	39.0584	43.1472	48.2125	50.0228	27.7814	42.6498	114.684	42.6572	117.941	100.799	58.4083	60.8771	25.1519	42.646	48.3707
471	66.3257	67.3121	13.5346	58.9716	62.0288	42.8835	85.2976	128.779	120.524	17.1172	19.1248	129.184	61.7383	142.615	132.301	13.5154	12.5018	16.4574	116.885	10.0762	58.0777	15.9295	67.3813	62.8779	64.3891	78.1224	58.3524	93.2871	47.6356	14.8119	106.757	22.6996	74.0392	46.7115	16.6623	36.3088	24.7657	51.3986	26.1382	35.5506	79.0545	47.9288	97.0212	52.5579	87.3078	76.2706	10.1394	25.1742	33.6207
51330	33.1582	57.9632	5.21933	39.1814	32.8987	35.3907	88.7088	103.839	31.6776	5.33494	27.8212	54.9083	55.8802	82.7704	48.6285	15.8977	5.93204	1.97239	67.6399	1.31693	79.2006	4.11179	43.7887	38.8105	58.3828	104.951	44.9829	34.9412	26.3446	3.28485	66.3583	8.24378	17.9836	37.3484	7.13906	39.5249	2.14602	23.2606	11.5516	43.022	95.3503	171.25	283.891	59.0008	66.3894	24.1343	150.342	163.305	184.377
5501	79.4741	72.9565	32.7716	56.1185	53.0214	52.5031	52.1402	72.2256	102.132	39.6254	28.398	107.999	46.0793	113.421	136.264	13.9192	12.375	13.7227	89.2702	13.484	46.7901	42.2864	42.3675	71.3417	76.0436	81.1171	68.6129	77.4586	42.5556	26.039	63.9727	29.8552	97.7666	41.0735	29.0734	45.3499	45.9914	39.7424	31.169	46.1167	41.6037	75.6322	91.6669	38.9912	79.5036	67.486	24.5274	36.2828	47.3391
29796	8.12027	7.31605	110.114	64.901	44.0158	40.8187	82.7008	119.341	130.535	97.1093	80.8681	126.776	44.724	64.8842	52.2678	93.8331	56.1027	56.8461	79.0725	49.9218	61.1323	93.04	87.4665	28.5558	34.9158	97.0087	76.0625	86.0302	44.5879	107.298	151.265	64.5136	61.2025	55.2535	123.578	46.9147	86.734	47.5011	131.369	54.2671	61.4157	122.876	94.0692	75.9385	68.5045	37.5845	6.10268	3.64626	7.52946
204	44.0798	51.3158	31.378	62.1831	71.2691	36.8168	89.6717	77.2437	68.1177	35.7946	25.9964	97.8294	32.1868	113.344	120.193	47.5867	46.8579	39.5911	45.6681	40.1465	39.2132	36.315	58.535	62.2363	79.5676	59.2651	67.299	47.8815	60.461	36.4654	112.507	32.6232	57.922	38.864	32.233	39.0353	43.4226	44.0501	38.7616	46.9867	37.6504	63.9531	89.0949	47.4901	68.0855	100.294	31.0347	44.189	45.6872
113452	8.09001	32.1336	232.001	39.6053	63.9917	80.2646	26.425	50.1496	34.6224	104.803	95.4524	34.5504	14.4075	31.4888	43.7709	4.09209	1.97356	0.907875	9.08355	1.98867	32.0814	109.831	84.6225	38.3915	43.2293	38.7182	63.2848	16.1577	29.4238	287.917	90.7731	93.5291	54.4925	22.2421	262.44	66.8348	93.3467	55.1261	195.131	87.3005	8.62616	16.141	16.8093	68.556	16.0283	19.1717	194.242	115.223	279.314
4605	54.2583	36.6889	6.45039	120.097	34.522	53.5081	55.2277	76.622	167.832	5.21339	16.1917	126.638	42.8964	144.663	151.822	0.881618	0.0805626	0.0772092	40.7115	0.784123	53.0866	6.3846	69.7747	61.8186	123.204	11.9591	27.9002	32.9026	33.1404	3.40668	125.294	7.20242	60.9052	99.4605	3.67445	44.4851	4.2423	35.5522	4.52997	73.4428	24.4314	63.4239	106.546	12.6985	24.7397	30.4145	2.31544	16.5951	8.44796
10128	88.9104	98.7142	14.5885	64.59	41.7131	36.7452	86.6418	62.5411	109.384	19.1199	15.5242	110.464	46.5871	140.564	126.473	12.7799	17.4325	13.8839	100.813	12.3627	49.3672	24.6635	73.5342	71.2637	85.0897	48.8494	58.7663	67.8239	46.6391	12.2374	54.2789	19.5832	76.1526	46.3103	11.6482	38.2112	26.8421	40.2825	22.4452	40.407	92.0291	64.4679	27.4787	55.5251	103.043	110.514	10.0493	25.3358	28.6562
123	54.2243	53.0848	17.4067	10.8916	27.7636	44.813	62.5889	92.3651	121.461	13.1326	19.3604	119.865	28.2543	162.571	79.4747	55.3576	154.046	71.3084	124.946	62.7348	51.0411	19.1087	10.445	104.313	77.9714	59.5516	70.5266	105.778	40.0138	13.067	48.737	12.0918	30.3884	69.9184	13.7805	24.4634	16.8335	26.7185	15.8148	60.269	10.9634	16.3055	10.2179	21.6505	18.6971	27.8551	27.0587	29.2802	64.185
4082	42.1135	28.9497	90.2755	66.9243	57.3177	78.7632	50.7535	51.9618	34.234	97.3586	94.0879	33.0147	58.9758	62.624	74.7226	12.7499	15.7522	12.037	37.7443	18.0073	75.3211	88.8065	56.1534	84.3653	76.612	43.9078	56.6156	35.1943	71.1842	93.6262	39.9556	71.0976	80.1095	37.4335	57.7193	72.8456	107.038	76.0297	67.5318	48.5748	25.4441	78.3228	154.197	45.1629	27.7389	34.2084	39.1287	63.7254	95.699
9961	16.505	54.8644	154.708	44.6968	124.926	58.6924	33.6611	64.2629	64.5482	85.652	87.627	27.3111	36.0365	39.9373	25.4825	14.4362	8.10589	6.35444	22.2562	15.0594	81.17	108.475	75.2274	41.5979	50.587	54.6207	66.0184	30.5822	45.9939	158.096	97.6444	79.0046	21.9086	50.3675	182.811	68.1127	113.185	64.8044	148.732	81.0591	22.6328	29.2127	30.1728	83.3847	45.1646	72.9713	172.045	162.417	333.399
10980	63.2566	79.116	29.9437	61.4946	42.5372	56.2968	64.6148	58.652	105.88	30.4397	32.1343	85.8829	38.5543	75.3964	95.0702	32.5007	37.8184	30.8209	73.0365	30.7559	53.8936	27.7385	58.2864	42.6003	55.7349	79.6484	60.4753	65.7785	44.0622	31.3435	87.258	29.4674	79.4881	50.1779	31.3213	43.8088	29.7943	32.9986	38.2064	57.7038	60.2789	105.26	96.4258	49.4327	63.6711	32.3205	32.1038	36.166	48.3551
50808	33.8312	71.5489	36.3712	54.679	65.0033	65.9507	87.9643	59.7454	64.5512	52.7211	46.1783	61.6863	43.8155	131.333	94.9336	50.4154	71.5133	64.9495	55.292	60.1157	33.7451	41.4328	62.7704	112.563	79.9846	63.0577	45.3274	65.8518	61.1897	37.6684	57.4566	44.8031	64.2117	75.9986	36.2343	45.8075	64.1103	53.9436	34.1267	37.2677	44.238	31.8608	40.6074	50.7226	82.7806	83.8562	23.2699	31.8676	59.4687
11100	55.3591	59.0341	37.8013	63.4809	70.3151	39.7632	51.9128	59.4648	117.705	38.5387	36.804	88.765	44.0312	120.555	131.096	27.1969	26.089	21.3165	73.7802	18.6564	64.2642	37.478	51.2349	76.2606	73.6731	40.281	52.6974	62.7441	35.1639	30.8092	53.5277	24.8549	53.644	41.7092	29.7884	45.8105	38.3459	42.1733	31.8301	55.034	58.7941	136.448	99.6364	58.6445	51.9491	50.4703	27.9856	40.9923	40.2211
1999	25.277	42.3895	84.9333	67.9883	120.065	202.201	41.7994	30.5326	48.5973	89.1653	158.822	26.3116	170.287	38.0158	35.5031	3.7809	1.46224	0.521787	37.4594	3.11716	82.2664	77.4377	79.0835	161.794	98.6443	31.885	117.945	21.671	52.359	87.4643	43.3078	84.5861	29.6193	42.8432	113.132	154.377	98.978	64.752	91.6918	96.2837	34.3207	46.7355	16.6045	62.604	45.4771	27.1038	56.9332	48.2297	61.7749
1964	68.3133	59.51	14.4212	47.3568	79.6369	50.2257	104.858	83.3231	111.703	29.0113	27.9672	113.199	47.7277	113.768	104.024	20.5202	33.9096	27.5338	63.8745	17.3601	43.1763	27.5898	83.1473	66.6878	72.8244	113.097	113.071	66.7563	63.7152	12.2519	67.0229	19.9298	75.6008	33.1957	12.1533	62.4132	22.7383	43.8928	16.1598	49.6699	39.0273	36.411	85.2118	51.9441	45.422	114.166	11.1209	30.9025	36.9329
106614088	0.91635	2.37772	30.3649	95.6669	65.6293	10.5809	117.861	68.7114	6.05679	59.213	51.2724	10.9513	82.3667	23.77	27.345	30.3526	19.8864	32.1615	7.66681	29.0334	102.702	37.1069	96.5876	17.9625	28.2209	144.65	82.8992	53.9267	60.7325	16.1176	26.6456	30.739	35.6909	88.7689	15.117	18.0748	22.81	29.5815	11.8597	35.0059	58.5984	49.7889	36.089	79.2643	160.219	24.6368	108.339	65.5426	73.2349
10483	72.0171	191.471	17.5408	19.468	55.7541	43.5066	192.728	145.184	117.299	26.7404	24.7389	102.611	22.4021	53.2308	58.0086	12.1869	13.183	9.63491	67.7765	13.6366	43.3912	22.6685	80.5485	21.5692	28.192	63.8062	48.6672	114.338	52.5894	18.9918	98.2634	22.3071	92.6514	62.6674	14.8009	34.673	18.5114	42.7079	20.5121	48.9123	62.8044	57.7059	74.3657	37.0305	28.0108	58.3758	15.2782	35.5989	41.6266
51258	56.3103	59.7112	42.7911	86.2788	64.3391	35.2749	61.5125	92.3333	97.7205	39.1126	35.14	94.3315	101.916	114.482	103.94	55.9121	35.1234	36.8409	79.6511	32.8687	77.5903	33.1449	68.274	58.6507	73.278	89.0752	69.7855	79.9309	28.5209	34.6148	67.6096	34.1071	44.1291	44.1852	38.7427	35.9302	35.5717	37.8471	53.9076	51.559	106.791	93.8958	118.369	27.6143	84.987	45.9437	25.926	36.5044	51.8596
27249	40.7276	42.3778	40.8256	47.9615	77.1376	43.8734	70.0456	46.3602	71.718	43.2544	38.0594	86.0615	74.6335	85.226	80.1027	44.4613	57.3857	47.2661	72.434	54.2521	54.8914	54.3762	72.3082	74.8389	74.9604	67.1182	53.2072	59.7128	65.965	50.7345	79.9002	42.9137	61.8009	58.8215	49.3005	40.9457	43.3881	37.4241	43.0906	46.6063	103.554	121.788	157.491	81.4604	61.486	51.4888	27.1571	36.5985	44.9785
3459	35.6703	35.2819	93.2983	60.9661	48.5059	78.7961	54.705	63.7193	46.138	96.1088	90.0596	44.0237	32.0325	37.2062	29.5389	38.6416	24.9741	22.0164	42.3219	25.9067	93.6448	104.355	82.4208	56.5913	71.4771	69.6503	54.028	36.9752	82.5676	112.014	56.2618	62.127	74.8673	43.7606	81.4619	79.8423	83.2964	58.2483	56.4417	62.0995	67.6284	120.793	98.1182	58.4371	47.3896	60.864	65.7342	139.711	108.319
3691	23.7497	33.3569	63.9767	50.1875	87.1928	70.4247	49.1464	45.6729	44.239	54.5187	71.1271	31.9761	49.281	38.6707	21.5095	3.25903	0.628713	0.713537	104.845	1.30722	203.783	58.4143	72.4405	46.5886	29.3114	91.0697	81.9287	21.8477	48.2814	61.2523	28.5853	36.5918	26.0577	79.9879	53.2806	52.3496	63.7814	50.2478	50.6881	52.1905	30.4094	32.126	143.206	131.413	136.914	26.3742	216.723	232.22	298.73
9076	77.2706	44.854	0.877725	17.6149	60.0284	36.2737	82.1143	76.8593	204.977	0.994158	20.8059	100.153	73.7533	20.3159	47.0307	200.934	177.518	176.187	72.5239	141.132	122.163	0.563422	42.286	29.2475	44.7788	57.0462	27.7372	70.6848	88.2133	0.731759	40.2927	4.41418	86.9844	104.484	0.225105	46.7623	0.605024	53.3758	0.589723	61.5728	16.9847	37.5914	97.6222	77.2002	36.1787	72.1309	26.6451	68.9086	59.7761
100422860	20.9256	37.2627	22.2795	69.6729	63.7085	80.4519	67.3705	42.506	42.4486	27.8389	39.3174	48.232	17.75	86.6666	102.033	3.84643	3.33914	3.20015	41.5909	43.9708	37.2553	46.2048	31.645	84.2591	93.9752	47.5852	81.644	29.9204	36.0474	3.52998	17.8963	22.3196	77.4464	40.1119	15.3836	49.2804	15.6684	38.6326	9.48269	48.4059	43.0469	34.8336	60.02	10.0828	38.0171	36.631	37.2419	41.2698	42.8754
5696	18.665	58.7317	84.2014	122.558	84.8265	126.92	49.0944	27.9882	36.1533	70.7988	73.2219	63.6724	82.2082	20.7958	22.3062	35.2008	30.391	31.2102	28.5102	49.1028	198.677	68.5568	95.7703	46.4349	42.5061	49.1369	109.299	40.7097	55.2562	103.32	131.175	57.075	46.8068	60.227	83.1857	54.5574	70.1249	35.9907	67.1446	69.6125	3.90249	59.9557	39.9389	27.8167	64.1584	28.1398	97.5005	122.022	129.996
7113	19.4146	64.292	236.934	32.5942	53.8441	59.1577	42.5475	58.9947	36.2656	191.97	187.242	51.8648	14.6623	62.4767	32.8366	12.9551	26.6624	14.1433	61.4557	4.98367	76.3815	213.522	86.0942	32.637	33.636	81.525	64.9873	33.2205	39.5662	234.034	54.0835	116.031	43.5853	21.4283	363.399	87.9302	162.445	71.3756	149.108	61.2601	2.0207	51.2021	2.83189	16.1681	33.9601	66.589	37.8733	60.0556	133.006
7001	50.7911	85.6568	44.7122	65.77	61.0167	41.0774	80.9226	83.0663	85.1541	28.6022	21.4832	77.0831	32.3403	114.769	124.473	39.7094	42.8098	42.3595	108.603	38.7387	49.9807	31.1056	53.4641	46.0986	47.9796	74.8942	72.8794	42.7983	40.5698	31.301	146.294	29.2491	50.1147	73.0153	38.6575	36.0525	32.379	30.4313	48.508	29.6627	26.7725	30.7761	56.9009	27.3705	59.0913	65.9088	46.357	46.9308	66.0327
6917	70.9394	51.9025	16.3177	36.7361	56.6968	39.978	61.8886	90.0597	74.2698	23.3629	18.7425	76.8697	65.4075	116.58	125.597	19.3092	22.4181	18.9946	80.5053	22.6073	36.8465	22.4537	45.1201	74.5686	82.6083	47.3463	49.9327	47.2158	40.9627	12.3883	33.7862	16.9856	84.8584	28.0151	13.7083	49.7017	25.0232	51.558	12.7039	57.6742	57.6134	147.511	105.847	81.1704	45.3432	71.158	10.6439	17.9619	19.0085
9144	25.1018	108.818	68.0102	38.907	105.595	134.294	49.1027	54.4921	55.2371	55.2887	62.9214	44.2612	41.1353	43.1715	49.5778	23.2155	20.8127	16.4728	75.4673	16.1604	164.684	49.4378	70.9804	40.1225	39.8685	76.3988	78.3827	36.3609	38.5025	64.8455	82.5695	55.6328	110.142	55.1125	48.575	66.3979	45.7235	63.693	51.9937	81.9271	102.145	102.734	20.9943	78.532	45.6932	80.7871	86.7825	83.2555	117.461
10434	50.3368	51.9207	15.8025	38.5416	79.1377	48.3831	68.2747	136.481	95.0493	22.7252	18.9453	78.6028	59.5597	115.631	117.517	20.8903	23.7354	24.1177	103.069	20.1929	41.7839	21.324	44.717	60.0791	62.771	50.9973	43.2517	58.4636	43.1659	12.9994	36.7142	17.7409	99.6996	30.761	10.0347	61.0934	25.4953	57.8798	11.3154	53.892	83.0653	111.538	79.3434	57.6821	71.7791	89.4981	8.56653	20.6734	23.6974
7048	75.8268	58.7352	33.1978	43.5538	67.1976	29.9269	85.0311	65.1549	79.455	61.2711	38.4087	48.0198	88.5492	65.0014	74.9894	26.2696	44.8967	28.2598	135.967	37.2503	66.9404	51.1327	56.6663	74.0255	120.012	131.232	52.1577	55.3786	62.8277	22.0554	26.0462	40.3934	54.9178	52.5616	16.0828	48.5688	54.7504	78.234	20.7998	69.3395	36.9919	55.9979	117.513	57.9041	85.3592	170.25	14.7096	57.9137	68.7527
6659	132.411	100.213	7.84996	63.4892	63.0746	43.3759	79.2852	54.6537	66.2892	11.203	31.5468	83.7849	71.1735	100.522	136.574	2.7088	0.707378	0.787867	196.377	1.70756	57.3211	10.646	27.3789	89.2271	48.2609	78.6017	36.5841	132.684	43.0378	5.91508	31.727	13.2264	81.7794	22.9662	3.8931	31.2436	12.5195	42.6584	6.05913	38.7058	23.4495	50.5249	18.2661	5.21873	73.1122	142.502	35.3797	33.3508	56.093
2203	1.87885	28.4385	29.257	43.223	42.397	53.752	25.2162	31.5458	12.5038	22.3114	23.4716	6.58708	18.7752	19.5131	29.5835	439.174	542.004	418.022	10.8988	344.334	43.3068	24.1836	34.885	59.5366	54.1265	84.181	56.4498	7.21103	81.4661	19.5673	28.4275	23.9822	41.6262	201.328	24.4699	36.4516	31.4682	38.1851	41.8989	23.6657	34.4174	96.2644	8.25261	110.404	7.84743	5.6826	72.0348	138.459	116.632
377	60.2626	67.2624	65.7456	57.55	65.3392	30.8739	50.309	73.2297	109.144	65.3095	49.795	91.723	43.0337	97.1464	106.404	11.7984	12.68	10.8019	88.3659	9.11627	46.409	56.1508	40.6919	38.8605	42.3499	117.916	69.3804	74.5648	29.6821	53.0356	54.9164	41.2755	55.4003	25.2524	48.3618	42.246	60.6764	42.1183	41.052	48.0542	101.399	89.6463	110.697	63.5301	75.6483	82.6337	40.0801	64.9665	93.9619
4723	58.4289	74.4968	79.8304	63.6046	57.7376	37.674	62.7524	69.1784	79.0491	53.3687	35.8187	94.1108	39.3411	87.6598	78.9338	63.1249	67.1868	56.5445	69.1265	49.5827	76.8596	56.9994	67.3166	51.2103	51.4577	46.4339	63.5321	49.7826	55.6624	70.6946	120.892	52.4915	26.7969	77.0185	75.0323	37.319	77.6117	54.0322	105.472	62.1023	65.0993	66.2588	50.6372	35.1922	56.2081	46.9806	28.2318	36.2616	69.0002
9991	39.8794	81.8016	22.0619	64.6787	68.5267	73.3839	54.039	86.5964	68.8088	29.3981	37.5519	63.5601	42.0523	118.699	93.1574	6.70943	6.69348	5.23078	38.3315	7.02708	40.0278	36.0027	67.6659	135.218	90.6432	49.9024	63.7703	41.1713	66.2187	18.4675	41.9533	22.0981	89.9262	50.4709	17.2638	53.8179	32.6751	78.8211	18.276	60.7667	94.6661	44.1333	177.701	78.5994	67.6454	59.4127	35.3989	46.266	36.8326
6734	47.2029	66.2759	46.3214	50.0876	68.77	36.112	72.3057	62.0631	72.148	52.2643	53.8656	114.562	74.8217	63.9538	84.9814	83.8936	118.089	88.1411	79.1965	75.9249	85.2057	56.2138	78.5831	59.7334	79.3147	62.3244	63.6782	41.9807	58.6612	45.2736	59.067	46.9222	42.0416	64.9639	43.0881	57.031	41.4	48.8722	41.6241	67.8904	40.4736	78.1872	106.712	50.4837	61.2455	64.9908	33.3257	42.9106	47.663
8073	39.0236	37.4718	54.1005	59.2795	73.8718	49.1308	89.283	62.8833	64.641	66.9703	62.2341	68.8669	36.9079	51.3	49.9037	23.0822	23.8821	19.754	41.8656	21.71	42.401	58.6548	66.5968	33.8565	42.7302	74.7559	66.4158	53.7798	68.0936	45.6763	81.3763	47.887	57.9786	33.8687	47.7286	51.8176	58.7655	52.0931	42.9751	64.2631	62.1031	101.662	148.149	108.26	65.4731	82.143	32.8753	48.9336	50.1904
6778	31.5964	53.7739	78.2442	104.119	98.1812	68.234	84.7206	44.8951	54.8183	85.2049	87.2771	51.2097	60.1986	55.7584	53.683	48.8549	38.3498	41.4982	62.3836	39.5078	104.08	77.0093	112.657	68.1954	67.6892	79.8726	94.7494	51.6267	54.6742	77.9073	36.5639	56.6568	41.2721	68.0261	74.1037	66.6387	87.0901	65.6647	68.8619	75.6995	56.2872	54.3436	40.6483	80.4215	88.0112	50.4673	50.7595	62.5696	91.1781
51596	60.5787	83.2074	54.9643	64.6409	101.22	68.7194	51.1294	41.9277	86.6028	40.2434	39.3659	74.1137	53.1444	34.7807	46.5776	76.3104	66.4847	57.5455	64.7205	52.5055	99.4282	45.2547	58.2042	30.7081	40.9577	51.4798	43.4989	46.2866	68.6392	25.2982	233.465	26.7536	50.9065	89.0146	58.0182	54.1312	42.7149	35.0354	88.5277	64.1131	36.9705	113.624	35.4514	31.9769	45.1453	65.0516	27.7268	29.4083	52.3607
55173	50.5382	63.2179	19.1013	50.8351	46.6924	45.6854	33.0612	74.0417	93.3417	26.7721	24.9263	65.6264	48.1901	126.663	114.693	24.6108	24.7049	22.8128	42.7642	23.6752	51.2987	21.1183	27.5773	50.4094	65.2444	54.4589	41.8198	71.2059	37.3512	17.2244	78.163	22.2806	83.6127	35.0267	17.5366	27.2509	26.1478	31.851	16.561	44.8821	59.7527	190.69	170.94	67.8109	65.3889	65.3377	30.5193	41.0612	54.7226
[truncated: 24,196 more rows]
[truncated: 1 more columns]

## Sheet: Sheet2
Gene ID	LM3_NC	LM3_CWP232228	LM3_DK419	LM3_Tegatrabetan	LM3_Pamidronic_acid	LM3_Adavivint	LM3_KY1220	LM3_Teplinovivint
4550	40649	32844.4	72928.9	49004.9	36187.6	36131.4	37685.7	50509.6
4512	35434.6	26800.8	17771.7	34073.8	33298	29976.7	35738.5	30532.3
4513	33360.7	23102.7	20674.5	33554.3	27866.5	24174.1	32198.9	24601.5
[truncated: 25,211 more rows]

## Sheet: Sheet3
Gene ID	LM5L_Adavivint_1	LM5L_Adavivint_2	LM5L_NC_2	LM5L_NC_1	LM5L_Adavivint_3	LM5L_NC_3	LM5R_siNOTCH2_1	LM5R_siNOTCH2_2	LM5R_siNOTCH2_3	LM5R_Adavivint_NC_1	LM5R_Adavivint_NC_2	LM5R_Adavivint_NC_3	LM8_Adavivint_1	LM8_Adavivint_2	LM8_Adavivint_3	LM8_NC_1	LM8_NC_2	LM8_NC_3	P1F_1	P1F_2	P1F_3	P1_1	P1_2	P1F+Adavivint_1	P1F+Adavivint_2	P1F+Adavivint_3	P1_3	LM5R_siADAM10_3	LM5R_Adavivint_1	LM5R_Adavivint_2	LM5R_Adavivint_3	LM5R_siADAM10_1	LM5R_siADAM10_2	LM5R_siNOTCH2_NC_1	LM5R_siNOTCH2_NC_2	LM5R_siADAM10_NC_1	LM5R_siADAM10_NC_2	LM5R_siADAM10_NC_3	LM5R_siNOTCH2_NC_3
[truncated: 29,711 more rows]

[truncated: 1 more sheets: Sheet4]
